# Supplementary material for: Fires prime terrestrial organic carbon for riverine export to the global oceans
Source: Nat Commun. 2020 Jun 3;11:2791. doi: 10.1038/s41467-020-16576-z (PMC7270114; doi:10.1038/s41467-020-16576-z)
Supplement: Supplementary file 3 — Source Data [file 41467_2020_16576_MOESM3_ESM.xlsx]

## Sheet: DBC_DOC_Data
Classification_1	Classification_2	Channel Name	Season	Method	Latitude	Longitude	DOC (mg carbon l-1)	DBC (mg carbon l-1)	DOC (umol carbon l-1)	DBC (umol carbon l-1)	DBC content of DOC (%)	Reference
Major Rivers	(Sub)Tropical Lowland	Amazon	Wet	BPCA	-3.13	-59.92	4.27131	0.403868	355.943	33.6556	9.45535	Riedel, T., Zark, M., Vähätalo, A. V., Niggemann, J., Spencer, R. G.M., Hernes, P. J., Dittmar, T. (2016) Molecular Signatures of Biogeochemical Transformations in Dissolved Organic Matter from Ten World Rivers, Frontiers in Earth Science, ﻿10.3389/feart.2016.00085
Major Rivers	(Sub)Tropical Upland & Lowland	Amazon	Dry	BPCA	-1.562	-52.582	6.52	0.267	543.333	22.25	4.09509	Alysha I. Coppola, Michael Seidel, Nicholas D. Ward, Daniel Viviroli, Gabriela S. Nascimento, Negar Haghipour, Brandi N. Revels, Samuel Abiven, Matthew W. Jones, Jeffrey E. Richey, Timothy I. Eglinton, Thorsten Dittmar & Michael W. I. Schmidt (2019) Marked isotopic variability within and between the Amazon River and marine dissolved black carbon pools, Nature Communications, 10.1038/s41467-019-11…
Major Rivers	(Sub)Tropical Upland & Lowland	Amazon	Dry	BPCA	-2.398	-54.389	3.7	0.734	308.333	61.1667	19.8378	Alysha I. Coppola, Michael Seidel, Nicholas D. Ward, Daniel Viviroli, Gabriela S. Nascimento, Negar Haghipour, Brandi N. Revels, Samuel Abiven, Matthew W. Jones, Jeffrey E. Richey, Timothy I. Eglinton, Thorsten Dittmar & Michael W. I. Schmidt (2019) Marked isotopic variability within and between the Amazon River and marine dissolved black carbon pools, Nature Communications, 10.1038/s41467-019-11…
Major Rivers	(Sub)Tropical Upland & Lowland	Amazon	Dry	BPCA	-1.933	-55.508	5.41	0.811	450.833	67.5833	14.9908	Alysha I. Coppola, Michael Seidel, Nicholas D. Ward, Daniel Viviroli, Gabriela S. Nascimento, Negar Haghipour, Brandi N. Revels, Samuel Abiven, Matthew W. Jones, Jeffrey E. Richey, Timothy I. Eglinton, Thorsten Dittmar & Michael W. I. Schmidt (2019) Marked isotopic variability within and between the Amazon River and marine dissolved black carbon pools, Nature Communications, 10.1038/s41467-019-11…
Major Rivers	(Sub)Tropical Upland & Lowland	Amazon	Dry	BPCA	-2.592	-56.848	6.16	1.795	513.333	149.583	29.1396	Alysha I. Coppola, Michael Seidel, Nicholas D. Ward, Daniel Viviroli, Gabriela S. Nascimento, Negar Haghipour, Brandi N. Revels, Samuel Abiven, Matthew W. Jones, Jeffrey E. Richey, Timothy I. Eglinton, Thorsten Dittmar & Michael W. I. Schmidt (2019) Marked isotopic variability within and between the Amazon River and marine dissolved black carbon pools, Nature Communications, 10.1038/s41467-019-11…
Major Rivers	(Sub)Tropical Upland & Lowland	Amazon	Dry	BPCA	-3.249	-58.569	3.87	0.549	322.5	45.75	14.186	Alysha I. Coppola, Michael Seidel, Nicholas D. Ward, Daniel Viviroli, Gabriela S. Nascimento, Negar Haghipour, Brandi N. Revels, Samuel Abiven, Matthew W. Jones, Jeffrey E. Richey, Timothy I. Eglinton, Thorsten Dittmar & Michael W. I. Schmidt (2019) Marked isotopic variability within and between the Amazon River and marine dissolved black carbon pools, Nature Communications, 10.1038/s41467-019-11…
Major Rivers	(Sub)Tropical Lowland	Amazon	Dry	BPCA	-3.207	-59.289	6.68	0.379	556.667	31.5833	5.67365	Alysha I. Coppola, Michael Seidel, Nicholas D. Ward, Daniel Viviroli, Gabriela S. Nascimento, Negar Haghipour, Brandi N. Revels, Samuel Abiven, Matthew W. Jones, Jeffrey E. Richey, Timothy I. Eglinton, Thorsten Dittmar & Michael W. I. Schmidt (2019) Marked isotopic variability within and between the Amazon River and marine dissolved black carbon pools, Nature Communications, 10.1038/s41467-019-11…
Major Rivers	(Sub)Tropical Lowland	Amazon	Dry	BPCA	-3.057	-59.729	6.28	0.454	523.333	37.8333	7.2293	Alysha I. Coppola, Michael Seidel, Nicholas D. Ward, Daniel Viviroli, Gabriela S. Nascimento, Negar Haghipour, Brandi N. Revels, Samuel Abiven, Matthew W. Jones, Jeffrey E. Richey, Timothy I. Eglinton, Thorsten Dittmar & Michael W. I. Schmidt (2019) Marked isotopic variability within and between the Amazon River and marine dissolved black carbon pools, Nature Communications, 10.1038/s41467-019-11…
Major Rivers	(Sub)Tropical Upland & Lowland	Congo	Wet	BPCA	-4.33	15.52	6.66572	0.638287	555.477	53.1906	9.57566	Riedel, T., Zark, M., Vähätalo, A. V., Niggemann, J., Spencer, R. G.M., Hernes, P. J., Dittmar, T. (2016) Molecular Signatures of Biogeochemical Transformations in Dissolved Organic Matter from Ten World Rivers, Frontiers in Earth Science, ﻿10.3389/feart.2016.00085
Major Rivers	Temperate Upland & Lowland	Mississippi	Spring	BPCA	29.06	-89.35	3.4443	0.268686	287.025	22.3905	7.80089	Riedel, T., Zark, M., Vähätalo, A. V., Niggemann, J., Spencer, R. G.M., Hernes, P. J., Dittmar, T. (2016) Molecular Signatures of Biogeochemical Transformations in Dissolved Organic Matter from Ten World Rivers, Frontiers in Earth Science, ﻿10.3389/feart.2016.00085
Major Rivers	Polar Freshwaters	Ob	Winter	BPCA	66.52	66.6	7.26	0.822515	605	68.5429	11.3294	Stubbins, A., Spencer, R. G. M., Mann, P. J., Holmes, R. M., McClelland, J. W., Niggemann, J., Dittmar, T. (2015) ﻿Utilizing colored dissolved organic matter to derive dissolved black carbon export by arctic rivers, Frontiers in Earth Science, ﻿10.3389/feart.2015.00063
Major Rivers	Polar Freshwaters	Ob	Summer	BPCA	66.52	66.6	7.72	0.762659	643.333	63.5549	9.879	Stubbins, A., Spencer, R. G. M., Mann, P. J., Holmes, R. M., McClelland, J. W., Niggemann, J., Dittmar, T. (2015) ﻿Utilizing colored dissolved organic matter to derive dissolved black carbon export by arctic rivers, Frontiers in Earth Science, ﻿10.3389/feart.2015.00063
Major Rivers	Polar Freshwaters	Ob	Summer	BPCA	66.52	66.6	8.1	0.830113	675	69.1761	10.2483	Stubbins, A., Spencer, R. G. M., Mann, P. J., Holmes, R. M., McClelland, J. W., Niggemann, J., Dittmar, T. (2015) ﻿Utilizing colored dissolved organic matter to derive dissolved black carbon export by arctic rivers, Frontiers in Earth Science, ﻿10.3389/feart.2015.00063
Major Rivers	Polar Freshwaters	Ob	Summer	BPCA	66.52	66.6	8.51	0.867508	709.167	72.2923	10.194	Stubbins, A., Spencer, R. G. M., Mann, P. J., Holmes, R. M., McClelland, J. W., Niggemann, J., Dittmar, T. (2015) ﻿Utilizing colored dissolved organic matter to derive dissolved black carbon export by arctic rivers, Frontiers in Earth Science, ﻿10.3389/feart.2015.00063
Major Rivers	Polar Freshwaters	Ob	Summer	BPCA	66.52	66.6	9.76	1.08484	813.333	90.4036	11.1152	Stubbins, A., Spencer, R. G. M., Mann, P. J., Holmes, R. M., McClelland, J. W., Niggemann, J., Dittmar, T. (2015) ﻿Utilizing colored dissolved organic matter to derive dissolved black carbon export by arctic rivers, Frontiers in Earth Science, ﻿10.3389/feart.2015.00063
Major Rivers	(Sub)Tropical Upland & Lowland	Parana	Wet	BPCA	-34.31	-58.61	2.50224	0.233896	208.52	19.4914	9.34749	Riedel, T., Zark, M., Vähätalo, A. V., Niggemann, J., Spencer, R. G.M., Hernes, P. J., Dittmar, T. (2016) Molecular Signatures of Biogeochemical Transformations in Dissolved Organic Matter from Ten World Rivers, Frontiers in Earth Science, ﻿10.3389/feart.2016.00085
Major Rivers	Polar Freshwaters	Yenisey	Autumn	BPCA	69.4	86.15	3.95	0.32415	329.167	27.0125	8.20632	Stubbins, A., Spencer, R. G. M., Mann, P. J., Holmes, R. M., McClelland, J. W., Niggemann, J., Dittmar, T. (2015) ﻿Utilizing colored dissolved organic matter to derive dissolved black carbon export by arctic rivers, Frontiers in Earth Science, ﻿10.3389/feart.2015.00063
Major Rivers	Polar Freshwaters	Yenisey	Summer	BPCA	69.4	86.15	5.64	0.523606	470	43.6339	9.2838	Stubbins, A., Spencer, R. G. M., Mann, P. J., Holmes, R. M., McClelland, J. W., Niggemann, J., Dittmar, T. (2015) ﻿Utilizing colored dissolved organic matter to derive dissolved black carbon export by arctic rivers, Frontiers in Earth Science, ﻿10.3389/feart.2015.00063
Major Rivers	Polar Freshwaters	Yenisey	Summer	BPCA	69.4	86.15	9.49	1.02066	790.833	85.055	10.7551	Stubbins, A., Spencer, R. G. M., Mann, P. J., Holmes, R. M., McClelland, J. W., Niggemann, J., Dittmar, T. (2015) ﻿Utilizing colored dissolved organic matter to derive dissolved black carbon export by arctic rivers, Frontiers in Earth Science, ﻿10.3389/feart.2015.00063
Major Rivers	Polar Freshwaters	Yenisey	Summer	BPCA	69.4	86.15	9.6	1.05902	800	88.2514	11.0314	Stubbins, A., Spencer, R. G. M., Mann, P. J., Holmes, R. M., McClelland, J. W., Niggemann, J., Dittmar, T. (2015) ﻿Utilizing colored dissolved organic matter to derive dissolved black carbon export by arctic rivers, Frontiers in Earth Science, ﻿10.3389/feart.2015.00063
Major Rivers	Polar Freshwaters	Lena	Spring	BPCA	71.92	127.28	5.00764	0.301997	417.303	25.1664	6.03074	Stubbins, A., Spencer, R. G. M., Mann, P. J., Holmes, R. M., McClelland, J. W., Niggemann, J., Dittmar, T. (2015) ﻿Utilizing colored dissolved organic matter to derive dissolved black carbon export by arctic rivers, Frontiers in Earth Science, ﻿10.3389/feart.2015.00063
Major Rivers	Polar Freshwaters	Lena	Summer	BPCA	66.78	123.37	6.8	0.624753	566.667	52.0628	9.18754	Stubbins, A., Spencer, R. G. M., Mann, P. J., Holmes, R. M., McClelland, J. W., Niggemann, J., Dittmar, T. (2015) ﻿Utilizing colored dissolved organic matter to derive dissolved black carbon export by arctic rivers, Frontiers in Earth Science, ﻿10.3389/feart.2015.00063
Major Rivers	Polar Freshwaters	Lena	Autumn	BPCA	66.78	123.37	7.69	0.601432	640.833	50.1194	7.82096	Stubbins, A., Spencer, R. G. M., Mann, P. J., Holmes, R. M., McClelland, J. W., Niggemann, J., Dittmar, T. (2015) ﻿Utilizing colored dissolved organic matter to derive dissolved black carbon export by arctic rivers, Frontiers in Earth Science, ﻿10.3389/feart.2015.00063
Major Rivers	Polar Freshwaters	Lena	Summer	BPCA	66.78	123.37	12.91	1.32045	1075.83	110.038	10.2281	Stubbins, A., Spencer, R. G. M., Mann, P. J., Holmes, R. M., McClelland, J. W., Niggemann, J., Dittmar, T. (2015) ﻿Utilizing colored dissolved organic matter to derive dissolved black carbon export by arctic rivers, Frontiers in Earth Science, ﻿10.3389/feart.2015.00063
Major Rivers	Polar Freshwaters	Lena	Summer	BPCA	66.78	123.37	16.66	1.71973	1388.33	143.31	10.3225	Stubbins, A., Spencer, R. G. M., Mann, P. J., Holmes, R. M., McClelland, J. W., Niggemann, J., Dittmar, T. (2015) ﻿Utilizing colored dissolved organic matter to derive dissolved black carbon export by arctic rivers, Frontiers in Earth Science, ﻿10.3389/feart.2015.00063
Major Rivers	Polar Freshwaters	Lena	Spring	BPCA	66.78	123.37	17.5	1.64149	1458.33	136.79	9.37992	Stubbins, A., Spencer, R. G. M., Mann, P. J., Holmes, R. M., McClelland, J. W., Niggemann, J., Dittmar, T. (2015) ﻿Utilizing colored dissolved organic matter to derive dissolved black carbon export by arctic rivers, Frontiers in Earth Science, ﻿10.3389/feart.2015.00063
Major Rivers	(Sub)Tropical Lowland	Solimoes-Amazon	Dry	BPCA	-3.332	-60.668	3.83	0.283	319.167	23.5833	7.38903	Alysha I. Coppola, Michael Seidel, Nicholas D. Ward, Daniel Viviroli, Gabriela S. Nascimento, Negar Haghipour, Brandi N. Revels, Samuel Abiven, Matthew W. Jones, Jeffrey E. Richey, Timothy I. Eglinton, Thorsten Dittmar & Michael W. I. Schmidt (2019) Marked isotopic variability within and between the Amazon River and marine dissolved black carbon pools, Nature Communications, 10.1038/s41467-019-11…
Major Rivers	Temperate Upland & Lowland	Yangtze (Changjiang)	Spring	BPCA	31.83	120.07	1.50603	0.0616503	125.503	5.13752	4.09355	Riedel, T., Zark, M., Vähätalo, A. V., Niggemann, J., Spencer, R. G.M., Hernes, P. J., Dittmar, T. (2016) Molecular Signatures of Biogeochemical Transformations in Dissolved Organic Matter from Ten World Rivers, Frontiers in Earth Science, ﻿10.3389/feart.2016.00085
Major Rivers	Temperate Upland & Lowland	Yangtze (Changjiang)	Summer	CTO	32.13	118.78	1.452	0.040656	121	3.388	2.8	Wang, X., Xu, C., Druffel, E. M., Xue, Y., Qi, Y. (2016) Two black carbon pools transported by the Changjiang and Huanghe Rivers in China, Global Biogeochemical Cycles, ﻿10.1002/2016GB005509
Major Rivers	Temperate Upland & Lowland	Yangtze (Changjiang)	Summer	CTO	32.35	118.92	1.392	0.037584	116	3.132	2.7	Wang, X., Xu, C., Druffel, E. M., Xue, Y., Qi, Y. (2016) Two black carbon pools transported by the Changjiang and Huanghe Rivers in China, Global Biogeochemical Cycles, ﻿10.1002/2016GB005509
Major Rivers	Temperate Upland & Lowland	Yangtze (Changjiang)	Autumn	CTO	31.39	121.57	2.316	0.08106	193	6.755	3.5	Wang, X., Xu, C., Druffel, E. M., Xue, Y., Qi, Y. (2016) Two black carbon pools transported by the Changjiang and Huanghe Rivers in China, Global Biogeochemical Cycles, ﻿10.1002/2016GB005509
Major Rivers	Temperate Upland & Lowland	Yangtze (Changjiang)	Autumn	CTO	32.35	118.92	1.416	0.043896	118	3.658	3.1	Wang, X., Xu, C., Druffel, E. M., Xue, Y., Qi, Y. (2016) Two black carbon pools transported by the Changjiang and Huanghe Rivers in China, Global Biogeochemical Cycles, ﻿10.1002/2016GB005509
Major Rivers	Polar Freshwaters	Mackenzie	Summer	BPCA	67.43	-133.75	4.27	0.522618	355.833	43.5515	12.2393	Stubbins, A., Spencer, R. G. M., Mann, P. J., Holmes, R. M., McClelland, J. W., Niggemann, J., Dittmar, T. (2015) ﻿Utilizing colored dissolved organic matter to derive dissolved black carbon export by arctic rivers, Frontiers in Earth Science, ﻿10.3389/feart.2015.00063
Major Rivers	Polar Freshwaters	Mackenzie	Autumn	BPCA	67.43	-133.75	5.02	0.540118	418.333	45.0098	10.7593	Stubbins, A., Spencer, R. G. M., Mann, P. J., Holmes, R. M., McClelland, J. W., Niggemann, J., Dittmar, T. (2015) ﻿Utilizing colored dissolved organic matter to derive dissolved black carbon export by arctic rivers, Frontiers in Earth Science, ﻿10.3389/feart.2015.00063
Major Rivers	Polar Freshwaters	Mackenzie	Summer	BPCA	67.43	-133.75	6.58	0.635913	548.333	52.9928	9.66433	Stubbins, A., Spencer, R. G. M., Mann, P. J., Holmes, R. M., McClelland, J. W., Niggemann, J., Dittmar, T. (2015) ﻿Utilizing colored dissolved organic matter to derive dissolved black carbon export by arctic rivers, Frontiers in Earth Science, ﻿10.3389/feart.2015.00063
Major Rivers	(Sub)Tropical Lowland	Ganges Brahmaputra	Wet	BPCA	23.58	90.25	0.721523	0.0179804	60.1269	1.49837	2.49201	Riedel, T., Zark, M., Vähätalo, A. V., Niggemann, J., Spencer, R. G.M., Hernes, P. J., Dittmar, T. (2016) Molecular Signatures of Biogeochemical Transformations in Dissolved Organic Matter from Ten World Rivers, Frontiers in Earth Science, ﻿10.3389/feart.2016.00085
Major Rivers	(Sub)Tropical Upland	Madeira	Dry	BPCA	-3.409	-58.784	4.74	1.039	395	86.5833	21.9198	Alysha I. Coppola, Michael Seidel, Nicholas D. Ward, Daniel Viviroli, Gabriela S. Nascimento, Negar Haghipour, Brandi N. Revels, Samuel Abiven, Matthew W. Jones, Jeffrey E. Richey, Timothy I. Eglinton, Thorsten Dittmar & Michael W. I. Schmidt (2019) Marked isotopic variability within and between the Amazon River and marine dissolved black carbon pools, Nature Communications, 10.1038/s41467-019-11…
Major Rivers	Temperate Lowland	St. Lawrence	Spring	BPCA	46.97	-70.92	3.26293	0.212581	271.91	17.7151	6.51504	Riedel, T., Zark, M., Vähätalo, A. V., Niggemann, J., Spencer, R. G.M., Hernes, P. J., Dittmar, T. (2016) Molecular Signatures of Biogeochemical Transformations in Dissolved Organic Matter from Ten World Rivers, Frontiers in Earth Science, ﻿10.3389/feart.2016.00085
Major Rivers	Temperate Lowland	St. Lawrence	Spring	BPCA	46.97	-70.92	3.79757	0.289704	316.464	24.142	7.62867	Riedel, T., Zark, M., Vähätalo, A. V., Niggemann, J., Spencer, R. G.M., Hernes, P. J., Dittmar, T. (2016) Molecular Signatures of Biogeochemical Transformations in Dissolved Organic Matter from Ten World Rivers, Frontiers in Earth Science, ﻿10.3389/feart.2016.00085
Major Rivers	Polar Freshwaters	Yukon	Spring	BPCA	61.93	-162.87	5.18	0.411089	431.667	34.2574	7.93607	Stubbins, A., Spencer, R. G. M., Mann, P. J., Holmes, R. M., McClelland, J. W., Niggemann, J., Dittmar, T. (2015) ﻿Utilizing colored dissolved organic matter to derive dissolved black carbon export by arctic rivers, Frontiers in Earth Science, ﻿10.3389/feart.2015.00063
Major Rivers	Polar Freshwaters	Yukon	Summer	BPCA	61.93	-162.87	5.63	0.497674	469.167	41.4728	8.83967	Stubbins, A., Spencer, R. G. M., Mann, P. J., Holmes, R. M., McClelland, J. W., Niggemann, J., Dittmar, T. (2015) ﻿Utilizing colored dissolved organic matter to derive dissolved black carbon export by arctic rivers, Frontiers in Earth Science, ﻿10.3389/feart.2015.00063
Major Rivers	Polar Freshwaters	Yukon	Spring	BPCA	61.93	-162.87	12.97	1.25897	1080.83	104.914	9.70679	Stubbins, A., Spencer, R. G. M., Mann, P. J., Holmes, R. M., McClelland, J. W., Niggemann, J., Dittmar, T. (2015) ﻿Utilizing colored dissolved organic matter to derive dissolved black carbon export by arctic rivers, Frontiers in Earth Science, ﻿10.3389/feart.2015.00063
Major Rivers	Polar Freshwaters	Yukon	Spring	BPCA	61.93	-162.87	14.95	1.36604	1245.83	113.837	9.13741	Stubbins, A., Spencer, R. G. M., Mann, P. J., Holmes, R. M., McClelland, J. W., Niggemann, J., Dittmar, T. (2015) ﻿Utilizing colored dissolved organic matter to derive dissolved black carbon export by arctic rivers, Frontiers in Earth Science, ﻿10.3389/feart.2015.00063
Major Rivers	Temperate Lowland	Danube	Spring	BPCA	45.28	28.74	2.03933	0.0918532	169.944	7.65443	4.50409	Riedel, T., Zark, M., Vähätalo, A. V., Niggemann, J., Spencer, R. G.M., Hernes, P. J., Dittmar, T. (2016) Molecular Signatures of Biogeochemical Transformations in Dissolved Organic Matter from Ten World Rivers, Frontiers in Earth Science, ﻿10.3389/feart.2016.00085
Major Rivers	(Sub)Tropical Lowland	Mekong	Wet	BPCA	11.59	105	1.38151	0.0767494	115.126	6.39578	5.55548	Riedel, T., Zark, M., Vähätalo, A. V., Niggemann, J., Spencer, R. G.M., Hernes, P. J., Dittmar, T. (2016) Molecular Signatures of Biogeochemical Transformations in Dissolved Organic Matter from Ten World Rivers, Frontiers in Earth Science, ﻿10.3389/feart.2016.00085
Major Rivers	(Sub)Tropical Lowland	Mekong	Wet	BPCA	11.59	105	1.64139	0.0970875	136.782	8.09062	5.91496	Riedel, T., Zark, M., Vähätalo, A. V., Niggemann, J., Spencer, R. G.M., Hernes, P. J., Dittmar, T. (2016) Molecular Signatures of Biogeochemical Transformations in Dissolved Organic Matter from Ten World Rivers, Frontiers in Earth Science, ﻿10.3389/feart.2016.00085
Major Rivers	Temperate Upland & Lowland	Yellow (Huanghe)	Winter	CTO	37.6	118.53	2.832	0.073632	236	6.136	2.6	Wang, X., Xu, C., Druffel, E. M., Xue, Y., Qi, Y. (2016) Two black carbon pools transported by the Changjiang and Huanghe Rivers in China, Global Biogeochemical Cycles, ﻿10.1002/2016GB005509
Major Rivers	Temperate Upland & Lowland	Yellow (Huanghe)	Winter	CTO	37.6	118.53	2.7	0.1539	225	12.825	5.7	Wang, X., Xu, C., Druffel, E. M., Xue, Y., Qi, Y. (2016) Two black carbon pools transported by the Changjiang and Huanghe Rivers in China, Global Biogeochemical Cycles, ﻿10.1002/2016GB005509
Major Rivers	Temperate Upland & Lowland	Yellow (Huanghe)	Spring	CTO	37.6	118.53	2.58	0.21156	215	17.63	8.2	Wang, X., Xu, C., Druffel, E. M., Xue, Y., Qi, Y. (2016) Two black carbon pools transported by the Changjiang and Huanghe Rivers in China, Global Biogeochemical Cycles, ﻿10.1002/2016GB005509
Major Rivers	Temperate Upland & Lowland	Yellow (Huanghe)	Spring	CTO	37.6	118.53	2.64	0.3432	220	28.6	13	Wang, X., Xu, C., Druffel, E. M., Xue, Y., Qi, Y. (2016) Two black carbon pools transported by the Changjiang and Huanghe Rivers in China, Global Biogeochemical Cycles, ﻿10.1002/2016GB005509
Major Rivers	Temperate Upland & Lowland	Yellow (Huanghe)	Spring	CTO	37.6	118.53	1.572	0.056592	131	4.716	3.6	Wang, X., Xu, C., Druffel, E. M., Xue, Y., Qi, Y. (2016) Two black carbon pools transported by the Changjiang and Huanghe Rivers in China, Global Biogeochemical Cycles, ﻿10.1002/2016GB005509
Major Rivers	Temperate Upland & Lowland	Yellow (Huanghe)	Summer	CTO	37.6	118.53	1.476	0.028044	123	2.337	1.9	Wang, X., Xu, C., Druffel, E. M., Xue, Y., Qi, Y. (2016) Two black carbon pools transported by the Changjiang and Huanghe Rivers in China, Global Biogeochemical Cycles, ﻿10.1002/2016GB005509
Major Rivers	Temperate Upland & Lowland	Yellow (Huanghe)	Summer	CTO	37.6	118.53	2.628	0.244404	219	20.367	9.3	Wang, X., Xu, C., Druffel, E. M., Xue, Y., Qi, Y. (2016) Two black carbon pools transported by the Changjiang and Huanghe Rivers in China, Global Biogeochemical Cycles, ﻿10.1002/2016GB005509
Major Rivers	Temperate Upland & Lowland	Yellow (Huanghe)	Autumn	CTO	37.6	118.53	3.408	0.163584	284	13.632	4.8	Wang, X., Xu, C., Druffel, E. M., Xue, Y., Qi, Y. (2016) Two black carbon pools transported by the Changjiang and Huanghe Rivers in China, Global Biogeochemical Cycles, ﻿10.1002/2016GB005509
Major Rivers	Temperate Upland & Lowland	Yellow (Huanghe)	Autumn	CTO	37.6	118.53	2.928	0.084912	244	7.076	2.9	Wang, X., Xu, C., Druffel, E. M., Xue, Y., Qi, Y. (2016) Two black carbon pools transported by the Changjiang and Huanghe Rivers in China, Global Biogeochemical Cycles, ﻿10.1002/2016GB005509
Major Rivers	Temperate Upland & Lowland	Yellow (Huanghe)	Autumn	CTO	37.6	118.53	2.256	0.047376	188	3.948	2.1	Wang, X., Xu, C., Druffel, E. M., Xue, Y., Qi, Y. (2016) Two black carbon pools transported by the Changjiang and Huanghe Rivers in China, Global Biogeochemical Cycles, ﻿10.1002/2016GB005509
Major Rivers	Temperate Upland & Lowland	Yellow (Huanghe)	Winter	CTO	37.6	118.53	2.628	0.031536	219	2.628	1.2	Wang, X., Xu, C., Druffel, E. M., Xue, Y., Qi, Y. (2016) Two black carbon pools transported by the Changjiang and Huanghe Rivers in China, Global Biogeochemical Cycles, ﻿10.1002/2016GB005509
Major Rivers	(Sub)Tropical Lowland	Negro	Dry	BPCA	-3.055	-60.396	9.25	0.592	770.833	49.3333	6.4	Alysha I. Coppola, Michael Seidel, Nicholas D. Ward, Daniel Viviroli, Gabriela S. Nascimento, Negar Haghipour, Brandi N. Revels, Samuel Abiven, Matthew W. Jones, Jeffrey E. Richey, Timothy I. Eglinton, Thorsten Dittmar & Michael W. I. Schmidt (2019) Marked isotopic variability within and between the Amazon River and marine dissolved black carbon pools, Nature Communications, 10.1038/s41467-019-11…
Major Rivers	Polar Freshwaters	Kolyma	Winter	BPCA	68.75	161.3	2.6	0.157518	216.667	13.1265	6.05837	Stubbins, A., Spencer, R. G. M., Mann, P. J., Holmes, R. M., McClelland, J. W., Niggemann, J., Dittmar, T. (2015) ﻿Utilizing colored dissolved organic matter to derive dissolved black carbon export by arctic rivers, Frontiers in Earth Science, ﻿10.3389/feart.2015.00063
Major Rivers	Polar Freshwaters	Kolyma	Summer	BPCA	68.75	161.3	5.55	0.539226	462.5	44.9355	9.71579	Stubbins, A., Spencer, R. G. M., Mann, P. J., Holmes, R. M., McClelland, J. W., Niggemann, J., Dittmar, T. (2015) ﻿Utilizing colored dissolved organic matter to derive dissolved black carbon export by arctic rivers, Frontiers in Earth Science, ﻿10.3389/feart.2015.00063
Major Rivers	Polar Freshwaters	Kolyma	Summer	BPCA	68.75	161.3	9.1	0.869145	758.333	72.4288	9.55105	Stubbins, A., Spencer, R. G. M., Mann, P. J., Holmes, R. M., McClelland, J. W., Niggemann, J., Dittmar, T. (2015) ﻿Utilizing colored dissolved organic matter to derive dissolved black carbon export by arctic rivers, Frontiers in Earth Science, ﻿10.3389/feart.2015.00063
Major Rivers	Polar Freshwaters	Kolyma	Summer	BPCA	68.75	161.3	10.69	1.15549	890.833	96.2907	10.8091	Stubbins, A., Spencer, R. G. M., Mann, P. J., Holmes, R. M., McClelland, J. W., Niggemann, J., Dittmar, T. (2015) ﻿Utilizing colored dissolved organic matter to derive dissolved black carbon export by arctic rivers, Frontiers in Earth Science, ﻿10.3389/feart.2015.00063
Major Rivers	(Sub)Tropical Lowland	Okavango panhandle	Wet	BPCA	-18.28	21.78	1.504	0.0455331	125.333	3.79443	3.02747	Jaffe et al. (2012): Y. Ding and R. Jaffé, unpublished data
Major Rivers	(Sub)Tropical Upland	Tapajós	Dry	BPCA	-2.49	-55.027	3.58	0.227	298.333	18.9167	6.34078	Alysha I. Coppola, Michael Seidel, Nicholas D. Ward, Daniel Viviroli, Gabriela S. Nascimento, Negar Haghipour, Brandi N. Revels, Samuel Abiven, Matthew W. Jones, Jeffrey E. Richey, Timothy I. Eglinton, Thorsten Dittmar & Michael W. I. Schmidt (2019) Marked isotopic variability within and between the Amazon River and marine dissolved black carbon pools, Nature Communications, 10.1038/s41467-019-11…
Major Rivers	(Sub)Tropical Upland	Trombetas	Dry	BPCA	-1.754	-55.99	4.4	0.603	366.667	50.25	13.7045	Alysha I. Coppola, Michael Seidel, Nicholas D. Ward, Daniel Viviroli, Gabriela S. Nascimento, Negar Haghipour, Brandi N. Revels, Samuel Abiven, Matthew W. Jones, Jeffrey E. Richey, Timothy I. Eglinton, Thorsten Dittmar & Michael W. I. Schmidt (2019) Marked isotopic variability within and between the Amazon River and marine dissolved black carbon pools, Nature Communications, 10.1038/s41467-019-11…
Major Rivers	(Sub)Tropical Upland	Teles-Pires	Wet-Dry	BPCA	-9.45	-56.49	2.84	0.2376	236.667	19.8	8.3662	Jones, M. W., Aragão, L., Dittmar, T., Rezende, C., Almeida M., Johnson, B., Marques J., Niggemann, J., Rangel, T., and Quine, T. A. (2019) Environmental Controls on the Riverine Export of Dissolved Black Carbon, Global Biogeochemical Cycles, 10.1029/2018GB006140.
Major Rivers	(Sub)Tropical Upland	Teles-Pires	Wet-Dry	BPCA	-10.11	-55.57	4.26	0.1992	355	16.6	4.67606	Jones, M. W., Aragão, L., Dittmar, T., Rezende, C., Almeida M., Johnson, B., Marques J., Niggemann, J., Rangel, T., and Quine, T. A. (2019) Environmental Controls on the Riverine Export of Dissolved Black Carbon, Global Biogeochemical Cycles, 10.1029/2018GB006140.
Major Rivers	(Sub)Tropical Upland	Teles-Pires	Wet-Dry	BPCA	-9.9	-55.68	3	0.3336	250	27.8	11.12	Jones, M. W., Aragão, L., Dittmar, T., Rezende, C., Almeida M., Johnson, B., Marques J., Niggemann, J., Rangel, T., and Quine, T. A. (2019) Environmental Controls on the Riverine Export of Dissolved Black Carbon, Global Biogeochemical Cycles, 10.1029/2018GB006140.
Major Rivers	(Sub)Tropical Upland	Teles-Pires	Wet-Dry	BPCA	-9.95	-55.58	2.28	0.2376	190	19.8	10.4211	Jones, M. W., Aragão, L., Dittmar, T., Rezende, C., Almeida M., Johnson, B., Marques J., Niggemann, J., Rangel, T., and Quine, T. A. (2019) Environmental Controls on the Riverine Export of Dissolved Black Carbon, Global Biogeochemical Cycles, 10.1029/2018GB006140.
Major Rivers	(Sub)Tropical Upland	Teles-Pires	Wet-Dry	BPCA	-9.82	-55.72	2.75	0.2208	229.167	18.4	8.02909	Jones, M. W., Aragão, L., Dittmar, T., Rezende, C., Almeida M., Johnson, B., Marques J., Niggemann, J., Rangel, T., and Quine, T. A. (2019) Environmental Controls on the Riverine Export of Dissolved Black Carbon, Global Biogeochemical Cycles, 10.1029/2018GB006140.
Major Rivers	(Sub)Tropical Upland	Teles-Pires	Wet-Dry	BPCA	-9.75	-55.79	3.32	0.2196	276.667	18.3	6.61446	Jones, M. W., Aragão, L., Dittmar, T., Rezende, C., Almeida M., Johnson, B., Marques J., Niggemann, J., Rangel, T., and Quine, T. A. (2019) Environmental Controls on the Riverine Export of Dissolved Black Carbon, Global Biogeochemical Cycles, 10.1029/2018GB006140.
Major Rivers	(Sub)Tropical Upland	Teles-Pires	Wet-Dry	BPCA	-9.67	-55.9	2.32	0.2436	193.333	20.3	10.5	Jones, M. W., Aragão, L., Dittmar, T., Rezende, C., Almeida M., Johnson, B., Marques J., Niggemann, J., Rangel, T., and Quine, T. A. (2019) Environmental Controls on the Riverine Export of Dissolved Black Carbon, Global Biogeochemical Cycles, 10.1029/2018GB006140.
Major Rivers	(Sub)Tropical Upland	Teles-Pires	Wet-Dry	BPCA	-9.62	-56.19	3.65	0.2616	304.167	21.8	7.16712	Jones, M. W., Aragão, L., Dittmar, T., Rezende, C., Almeida M., Johnson, B., Marques J., Niggemann, J., Rangel, T., and Quine, T. A. (2019) Environmental Controls on the Riverine Export of Dissolved Black Carbon, Global Biogeochemical Cycles, 10.1029/2018GB006140.
Major Rivers	(Sub)Tropical Upland	Iguacu	Wet-Dry	BPCA	-25.57	-54	2.49	0.2616	207.5	21.8	10.506	Jones, M. W., Aragão, L., Dittmar, T., Rezende, C., Almeida M., Johnson, B., Marques J., Niggemann, J., Rangel, T., and Quine, T. A. (2019) Environmental Controls on the Riverine Export of Dissolved Black Carbon, Global Biogeochemical Cycles, 10.1029/2018GB006140.
Major Rivers	(Sub)Tropical Upland	Iguacu	Wet-Dry	BPCA	-25.54	-53.5	2.92	0.2484	243.333	20.7	8.50685	Jones, M. W., Aragão, L., Dittmar, T., Rezende, C., Almeida M., Johnson, B., Marques J., Niggemann, J., Rangel, T., and Quine, T. A. (2019) Environmental Controls on the Riverine Export of Dissolved Black Carbon, Global Biogeochemical Cycles, 10.1029/2018GB006140.
Major Rivers	(Sub)Tropical Upland	Iguacu	Wet-Dry	BPCA	-25.54	-53.51	2.73	0.2568	227.5	21.4	9.40659	Jones, M. W., Aragão, L., Dittmar, T., Rezende, C., Almeida M., Johnson, B., Marques J., Niggemann, J., Rangel, T., and Quine, T. A. (2019) Environmental Controls on the Riverine Export of Dissolved Black Carbon, Global Biogeochemical Cycles, 10.1029/2018GB006140.
Major Rivers	(Sub)Tropical Upland	Iguacu	Wet-Dry	BPCA	-25.56	-53.58	2.52	0.2796	210	23.3	11.0952	Jones, M. W., Aragão, L., Dittmar, T., Rezende, C., Almeida M., Johnson, B., Marques J., Niggemann, J., Rangel, T., and Quine, T. A. (2019) Environmental Controls on the Riverine Export of Dissolved Black Carbon, Global Biogeochemical Cycles, 10.1029/2018GB006140.
Major Rivers	(Sub)Tropical Upland	Iguacu	Wet-Dry	BPCA	-25.51	-53.65	2.8	0.2508	233.333	20.9	8.95714	Jones, M. W., Aragão, L., Dittmar, T., Rezende, C., Almeida M., Johnson, B., Marques J., Niggemann, J., Rangel, T., and Quine, T. A. (2019) Environmental Controls on the Riverine Export of Dissolved Black Carbon, Global Biogeochemical Cycles, 10.1029/2018GB006140.
Major Rivers	(Sub)Tropical Upland	Iguacu	Wet-Dry	BPCA	-25.57	-53.81	2.55	0.2748	212.5	22.9	10.7765	Jones, M. W., Aragão, L., Dittmar, T., Rezende, C., Almeida M., Johnson, B., Marques J., Niggemann, J., Rangel, T., and Quine, T. A. (2019) Environmental Controls on the Riverine Export of Dissolved Black Carbon, Global Biogeochemical Cycles, 10.1029/2018GB006140.
Major Rivers	(Sub)Tropical Upland	Iguacu	Wet-Dry	BPCA	-25.59	-53.91	2.46	0.2472	205	20.6	10.0488	Jones, M. W., Aragão, L., Dittmar, T., Rezende, C., Almeida M., Johnson, B., Marques J., Niggemann, J., Rangel, T., and Quine, T. A. (2019) Environmental Controls on the Riverine Export of Dissolved Black Carbon, Global Biogeochemical Cycles, 10.1029/2018GB006140.
Major Rivers	(Sub)Tropical Upland	Iguacu	Wet-Dry	BPCA	-25.58	-53.97	2.65	0.2532	220.833	21.1	9.55472	Jones, M. W., Aragão, L., Dittmar, T., Rezende, C., Almeida M., Johnson, B., Marques J., Niggemann, J., Rangel, T., and Quine, T. A. (2019) Environmental Controls on the Riverine Export of Dissolved Black Carbon, Global Biogeochemical Cycles, 10.1029/2018GB006140.
Major Rivers	(Sub)Tropical Lowland	Paraíba do Sul	Wet	BPCA	-23.344	-45.985	1.87	0.20196	155.833	16.83	10.8	Marques, Jomar S. J., Dittmar, Thorsten, Niggemann, Jutta, Almeida, Marcelo G., Gomez-Saez, Gonzalo V., Rezende, Carlos E. (2017) Dissolved Black Carbon in the Headwaters-to-Ocean Continuum of Paraíba Do Sul River, Brazil. ﻿Frontiers in Earth Science, ﻿10.3389/feart.2017.00011
Major Rivers	(Sub)Tropical Lowland	Paraíba do Sul	Wet	BPCA	-23.308	-45.976	1.81	0.189	150.833	15.75	10.442	Marques, Jomar S. J., Dittmar, Thorsten, Niggemann, Jutta, Almeida, Marcelo G., Gomez-Saez, Gonzalo V., Rezende, Carlos E. (2017) Dissolved Black Carbon in the Headwaters-to-Ocean Continuum of Paraíba Do Sul River, Brazil. ﻿Frontiers in Earth Science, ﻿10.3389/feart.2017.00011
Major Rivers	(Sub)Tropical Lowland	Paraíba do Sul	Wet	BPCA	-23.162	-45.903	1.91	0.18348	159.167	15.29	9.60628	Marques, Jomar S. J., Dittmar, Thorsten, Niggemann, Jutta, Almeida, Marcelo G., Gomez-Saez, Gonzalo V., Rezende, Carlos E. (2017) Dissolved Black Carbon in the Headwaters-to-Ocean Continuum of Paraíba Do Sul River, Brazil. ﻿Frontiers in Earth Science, ﻿10.3389/feart.2017.00011
Major Rivers	(Sub)Tropical Lowland	Paraíba do Sul	Wet	BPCA	-23.079	-45.711	2.92	0.26268	243.333	21.89	8.99589	Marques, Jomar S. J., Dittmar, Thorsten, Niggemann, Jutta, Almeida, Marcelo G., Gomez-Saez, Gonzalo V., Rezende, Carlos E. (2017) Dissolved Black Carbon in the Headwaters-to-Ocean Continuum of Paraíba Do Sul River, Brazil. ﻿Frontiers in Earth Science, ﻿10.3389/feart.2017.00011
Major Rivers	(Sub)Tropical Lowland	Paraíba do Sul	Wet	BPCA	-22.998	-45.642	2.96	0.3162	246.667	26.35	10.6824	Marques, Jomar S. J., Dittmar, Thorsten, Niggemann, Jutta, Almeida, Marcelo G., Gomez-Saez, Gonzalo V., Rezende, Carlos E. (2017) Dissolved Black Carbon in the Headwaters-to-Ocean Continuum of Paraíba Do Sul River, Brazil. ﻿Frontiers in Earth Science, ﻿10.3389/feart.2017.00011
Major Rivers	(Sub)Tropical Lowland	Paraíba do Sul	Wet	BPCA	-22.809	-45.197	3.04	0.31668	253.333	26.39	10.4171	Marques, Jomar S. J., Dittmar, Thorsten, Niggemann, Jutta, Almeida, Marcelo G., Gomez-Saez, Gonzalo V., Rezende, Carlos E. (2017) Dissolved Black Carbon in the Headwaters-to-Ocean Continuum of Paraíba Do Sul River, Brazil. ﻿Frontiers in Earth Science, ﻿10.3389/feart.2017.00011
Major Rivers	(Sub)Tropical Lowland	Paraíba do Sul	Wet	BPCA	-22.54	-44.773	2.36	0.17016	196.667	14.18	7.21017	Marques, Jomar S. J., Dittmar, Thorsten, Niggemann, Jutta, Almeida, Marcelo G., Gomez-Saez, Gonzalo V., Rezende, Carlos E. (2017) Dissolved Black Carbon in the Headwaters-to-Ocean Continuum of Paraíba Do Sul River, Brazil. ﻿Frontiers in Earth Science, ﻿10.3389/feart.2017.00011
Major Rivers	(Sub)Tropical Lowland	Paraíba do Sul	Wet	BPCA	-22.513	-44.612	2.09	0.21324	174.167	17.77	10.2029	Marques, Jomar S. J., Dittmar, Thorsten, Niggemann, Jutta, Almeida, Marcelo G., Gomez-Saez, Gonzalo V., Rezende, Carlos E. (2017) Dissolved Black Carbon in the Headwaters-to-Ocean Continuum of Paraíba Do Sul River, Brazil. ﻿Frontiers in Earth Science, ﻿10.3389/feart.2017.00011
Major Rivers	(Sub)Tropical Lowland	Paraíba do Sul	Wet	BPCA	-22.465	-44.451	2.02	0.20244	168.333	16.87	10.0218	Marques, Jomar S. J., Dittmar, Thorsten, Niggemann, Jutta, Almeida, Marcelo G., Gomez-Saez, Gonzalo V., Rezende, Carlos E. (2017) Dissolved Black Carbon in the Headwaters-to-Ocean Continuum of Paraíba Do Sul River, Brazil. ﻿Frontiers in Earth Science, ﻿10.3389/feart.2017.00011
Major Rivers	(Sub)Tropical Lowland	Paraíba do Sul	Wet	BPCA	-22.525	-44.189	2.12	0.19344	176.667	16.12	9.12453	Marques, Jomar S. J., Dittmar, Thorsten, Niggemann, Jutta, Almeida, Marcelo G., Gomez-Saez, Gonzalo V., Rezende, Carlos E. (2017) Dissolved Black Carbon in the Headwaters-to-Ocean Continuum of Paraíba Do Sul River, Brazil. ﻿Frontiers in Earth Science, ﻿10.3389/feart.2017.00011
Major Rivers	(Sub)Tropical Lowland	Paraíba do Sul	Wet	BPCA	-22.527	-44.136	2.09	0.2142	174.167	17.85	10.2488	Marques, Jomar S. J., Dittmar, Thorsten, Niggemann, Jutta, Almeida, Marcelo G., Gomez-Saez, Gonzalo V., Rezende, Carlos E. (2017) Dissolved Black Carbon in the Headwaters-to-Ocean Continuum of Paraíba Do Sul River, Brazil. ﻿Frontiers in Earth Science, ﻿10.3389/feart.2017.00011
Major Rivers	(Sub)Tropical Lowland	Paraíba do Sul	Wet	BPCA	-22.48	-44.06	2.14	0.20448	178.333	17.04	9.55514	Marques, Jomar S. J., Dittmar, Thorsten, Niggemann, Jutta, Almeida, Marcelo G., Gomez-Saez, Gonzalo V., Rezende, Carlos E. (2017) Dissolved Black Carbon in the Headwaters-to-Ocean Continuum of Paraíba Do Sul River, Brazil. ﻿Frontiers in Earth Science, ﻿10.3389/feart.2017.00011
Major Rivers	(Sub)Tropical Lowland	Paraíba do Sul	Wet	BPCA	-22.47	-43.83	2.16	0.21792	180	18.16	10.0889	Marques, Jomar S. J., Dittmar, Thorsten, Niggemann, Jutta, Almeida, Marcelo G., Gomez-Saez, Gonzalo V., Rezende, Carlos E. (2017) Dissolved Black Carbon in the Headwaters-to-Ocean Continuum of Paraíba Do Sul River, Brazil. ﻿Frontiers in Earth Science, ﻿10.3389/feart.2017.00011
Major Rivers	(Sub)Tropical Lowland	Paraíba do Sul	Wet	BPCA	-22.16	-43.29	2.26	0.19356	188.333	16.13	8.5646	Marques, Jomar S. J., Dittmar, Thorsten, Niggemann, Jutta, Almeida, Marcelo G., Gomez-Saez, Gonzalo V., Rezende, Carlos E. (2017) Dissolved Black Carbon in the Headwaters-to-Ocean Continuum of Paraíba Do Sul River, Brazil. ﻿Frontiers in Earth Science, ﻿10.3389/feart.2017.00011
Major Rivers	(Sub)Tropical Lowland	Paraíba do Sul	Wet	BPCA	-22.126	-43.228	2.1	0.19368	175	16.14	9.22286	Marques, Jomar S. J., Dittmar, Thorsten, Niggemann, Jutta, Almeida, Marcelo G., Gomez-Saez, Gonzalo V., Rezende, Carlos E. (2017) Dissolved Black Carbon in the Headwaters-to-Ocean Continuum of Paraíba Do Sul River, Brazil. ﻿Frontiers in Earth Science, ﻿10.3389/feart.2017.00011
Major Rivers	(Sub)Tropical Lowland	Paraíba do Sul	Wet	BPCA	-21.991	-42.91	1.76	0.19452	146.667	16.21	11.0523	Marques, Jomar S. J., Dittmar, Thorsten, Niggemann, Jutta, Almeida, Marcelo G., Gomez-Saez, Gonzalo V., Rezende, Carlos E. (2017) Dissolved Black Carbon in the Headwaters-to-Ocean Continuum of Paraíba Do Sul River, Brazil. ﻿Frontiers in Earth Science, ﻿10.3389/feart.2017.00011
Major Rivers	(Sub)Tropical Lowland	Paraíba do Sul	Wet	BPCA	-21.886	-42.699	1.66	0.17496	138.333	14.58	10.5398	Marques, Jomar S. J., Dittmar, Thorsten, Niggemann, Jutta, Almeida, Marcelo G., Gomez-Saez, Gonzalo V., Rezende, Carlos E. (2017) Dissolved Black Carbon in the Headwaters-to-Ocean Continuum of Paraíba Do Sul River, Brazil. ﻿Frontiers in Earth Science, ﻿10.3389/feart.2017.00011
Major Rivers	(Sub)Tropical Lowland	Paraíba do Sul	Wet	BPCA	-21.665	-42.083	2.04	0.19296	170	16.08	9.45882	Marques, Jomar S. J., Dittmar, Thorsten, Niggemann, Jutta, Almeida, Marcelo G., Gomez-Saez, Gonzalo V., Rezende, Carlos E. (2017) Dissolved Black Carbon in the Headwaters-to-Ocean Continuum of Paraíba Do Sul River, Brazil. ﻿Frontiers in Earth Science, ﻿10.3389/feart.2017.00011
Major Rivers	(Sub)Tropical Lowland	Paraíba do Sul	Wet	BPCA	-21.59	-41.93	1.68	0.17268	140	14.39	10.2786	Marques, Jomar S. J., Dittmar, Thorsten, Niggemann, Jutta, Almeida, Marcelo G., Gomez-Saez, Gonzalo V., Rezende, Carlos E. (2017) Dissolved Black Carbon in the Headwaters-to-Ocean Continuum of Paraíba Do Sul River, Brazil. ﻿Frontiers in Earth Science, ﻿10.3389/feart.2017.00011
Major Rivers	(Sub)Tropical Lowland	Paraíba do Sul	Wet	BPCA	-21.646	-41.746	1.66	0.16944	138.333	14.12	10.2072	Marques, Jomar S. J., Dittmar, Thorsten, Niggemann, Jutta, Almeida, Marcelo G., Gomez-Saez, Gonzalo V., Rezende, Carlos E. (2017) Dissolved Black Carbon in the Headwaters-to-Ocean Continuum of Paraíba Do Sul River, Brazil. ﻿Frontiers in Earth Science, ﻿10.3389/feart.2017.00011
Major Rivers	(Sub)Tropical Lowland	Paraíba do Sul	Wet	BPCA	-21.752	-41.325	1.61	0.17448	134.167	14.54	10.8373	Marques, Jomar S. J., Dittmar, Thorsten, Niggemann, Jutta, Almeida, Marcelo G., Gomez-Saez, Gonzalo V., Rezende, Carlos E. (2017) Dissolved Black Carbon in the Headwaters-to-Ocean Continuum of Paraíba Do Sul River, Brazil. ﻿Frontiers in Earth Science, ﻿10.3389/feart.2017.00011
Major Rivers	(Sub)Tropical Lowland	Paraíba do Sul	Wet	BPCA	-22.799	-45.209	2.09	0.219927	174.167	18.3273	10.5228	Marques, Jomar S. J., Dittmar, Thorsten, Niggemann, Jutta, Almeida, Marcelo G., Gomez-Saez, Gonzalo V., Rezende, Carlos E. (2017) Dissolved Black Carbon in the Headwaters-to-Ocean Continuum of Paraíba Do Sul River, Brazil. ﻿Frontiers in Earth Science, ﻿10.3389/feart.2017.00011
Major Rivers	(Sub)Tropical Lowland	Paraíba do Sul	Wet	BPCA	-22.56	-44.832	2.01	0.217672	167.5	18.1394	10.8295	Marques, Jomar S. J., Dittmar, Thorsten, Niggemann, Jutta, Almeida, Marcelo G., Gomez-Saez, Gonzalo V., Rezende, Carlos E. (2017) Dissolved Black Carbon in the Headwaters-to-Ocean Continuum of Paraíba Do Sul River, Brazil. ﻿Frontiers in Earth Science, ﻿10.3389/feart.2017.00011
Major Rivers	(Sub)Tropical Lowland	Paraíba do Sul	Dry	BPCA	-23.344	-45.985	1.12	0.1134	93.3333	9.45	10.125	Marques, Jomar S. J., Dittmar, Thorsten, Niggemann, Jutta, Almeida, Marcelo G., Gomez-Saez, Gonzalo V., Rezende, Carlos E. (2017) Dissolved Black Carbon in the Headwaters-to-Ocean Continuum of Paraíba Do Sul River, Brazil. ﻿Frontiers in Earth Science, ﻿10.3389/feart.2017.00011
Major Rivers	(Sub)Tropical Lowland	Paraíba do Sul	Dry	BPCA	-23.308	-45.976	1.47	0.12696	122.5	10.58	8.63673	Marques, Jomar S. J., Dittmar, Thorsten, Niggemann, Jutta, Almeida, Marcelo G., Gomez-Saez, Gonzalo V., Rezende, Carlos E. (2017) Dissolved Black Carbon in the Headwaters-to-Ocean Continuum of Paraíba Do Sul River, Brazil. ﻿Frontiers in Earth Science, ﻿10.3389/feart.2017.00011
Major Rivers	(Sub)Tropical Lowland	Paraíba do Sul	Dry	BPCA	-23.162	-45.903	1.41	0.21108	117.5	17.59	14.9702	Marques, Jomar S. J., Dittmar, Thorsten, Niggemann, Jutta, Almeida, Marcelo G., Gomez-Saez, Gonzalo V., Rezende, Carlos E. (2017) Dissolved Black Carbon in the Headwaters-to-Ocean Continuum of Paraíba Do Sul River, Brazil. ﻿Frontiers in Earth Science, ﻿10.3389/feart.2017.00011
Major Rivers	(Sub)Tropical Lowland	Paraíba do Sul	Dry	BPCA	-23.079	-45.711	0.99	0.15048	82.5	12.54	15.2	Marques, Jomar S. J., Dittmar, Thorsten, Niggemann, Jutta, Almeida, Marcelo G., Gomez-Saez, Gonzalo V., Rezende, Carlos E. (2017) Dissolved Black Carbon in the Headwaters-to-Ocean Continuum of Paraíba Do Sul River, Brazil. ﻿Frontiers in Earth Science, ﻿10.3389/feart.2017.00011
Major Rivers	(Sub)Tropical Lowland	Paraíba do Sul	Dry	BPCA	-22.998	-45.642	1.64	0.14136	136.667	11.78	8.61951	Marques, Jomar S. J., Dittmar, Thorsten, Niggemann, Jutta, Almeida, Marcelo G., Gomez-Saez, Gonzalo V., Rezende, Carlos E. (2017) Dissolved Black Carbon in the Headwaters-to-Ocean Continuum of Paraíba Do Sul River, Brazil. ﻿Frontiers in Earth Science, ﻿10.3389/feart.2017.00011
Major Rivers	(Sub)Tropical Lowland	Paraíba do Sul	Dry	BPCA	-22.809	-45.197	1.59	0.1272	132.5	10.6	8	Marques, Jomar S. J., Dittmar, Thorsten, Niggemann, Jutta, Almeida, Marcelo G., Gomez-Saez, Gonzalo V., Rezende, Carlos E. (2017) Dissolved Black Carbon in the Headwaters-to-Ocean Continuum of Paraíba Do Sul River, Brazil. ﻿Frontiers in Earth Science, ﻿10.3389/feart.2017.00011
Major Rivers	(Sub)Tropical Lowland	Paraíba do Sul	Dry	BPCA	-22.54	-44.773	1.31	0.12384	109.167	10.32	9.45344	Marques, Jomar S. J., Dittmar, Thorsten, Niggemann, Jutta, Almeida, Marcelo G., Gomez-Saez, Gonzalo V., Rezende, Carlos E. (2017) Dissolved Black Carbon in the Headwaters-to-Ocean Continuum of Paraíba Do Sul River, Brazil. ﻿Frontiers in Earth Science, ﻿10.3389/feart.2017.00011
Major Rivers	(Sub)Tropical Lowland	Paraíba do Sul	Dry	BPCA	-22.513	-44.612	1.31	0.14676	109.167	12.23	11.2031	Marques, Jomar S. J., Dittmar, Thorsten, Niggemann, Jutta, Almeida, Marcelo G., Gomez-Saez, Gonzalo V., Rezende, Carlos E. (2017) Dissolved Black Carbon in the Headwaters-to-Ocean Continuum of Paraíba Do Sul River, Brazil. ﻿Frontiers in Earth Science, ﻿10.3389/feart.2017.00011
Major Rivers	(Sub)Tropical Lowland	Paraíba do Sul	Dry	BPCA	-22.465	-44.451	1.16	0.10812	96.6667	9.01	9.32069	Marques, Jomar S. J., Dittmar, Thorsten, Niggemann, Jutta, Almeida, Marcelo G., Gomez-Saez, Gonzalo V., Rezende, Carlos E. (2017) Dissolved Black Carbon in the Headwaters-to-Ocean Continuum of Paraíba Do Sul River, Brazil. ﻿Frontiers in Earth Science, ﻿10.3389/feart.2017.00011
Major Rivers	(Sub)Tropical Lowland	Paraíba do Sul	Dry	BPCA	-22.525	-44.189	1.2	0.11928	100	9.94	9.94	Marques, Jomar S. J., Dittmar, Thorsten, Niggemann, Jutta, Almeida, Marcelo G., Gomez-Saez, Gonzalo V., Rezende, Carlos E. (2017) Dissolved Black Carbon in the Headwaters-to-Ocean Continuum of Paraíba Do Sul River, Brazil. ﻿Frontiers in Earth Science, ﻿10.3389/feart.2017.00011
Major Rivers	(Sub)Tropical Lowland	Paraíba do Sul	Dry	BPCA	-22.527	-44.136	1.2	0.10044	100	8.37	8.37	Marques, Jomar S. J., Dittmar, Thorsten, Niggemann, Jutta, Almeida, Marcelo G., Gomez-Saez, Gonzalo V., Rezende, Carlos E. (2017) Dissolved Black Carbon in the Headwaters-to-Ocean Continuum of Paraíba Do Sul River, Brazil. ﻿Frontiers in Earth Science, ﻿10.3389/feart.2017.00011
Major Rivers	(Sub)Tropical Lowland	Paraíba do Sul	Dry	BPCA	-22.48	-44.06	1.17	0.1026	97.5	8.55	8.76923	Marques, Jomar S. J., Dittmar, Thorsten, Niggemann, Jutta, Almeida, Marcelo G., Gomez-Saez, Gonzalo V., Rezende, Carlos E. (2017) Dissolved Black Carbon in the Headwaters-to-Ocean Continuum of Paraíba Do Sul River, Brazil. ﻿Frontiers in Earth Science, ﻿10.3389/feart.2017.00011
Major Rivers	(Sub)Tropical Lowland	Paraíba do Sul	Dry	BPCA	-22.47	-43.83	1.33	0.10788	110.833	8.99	8.11128	Marques, Jomar S. J., Dittmar, Thorsten, Niggemann, Jutta, Almeida, Marcelo G., Gomez-Saez, Gonzalo V., Rezende, Carlos E. (2017) Dissolved Black Carbon in the Headwaters-to-Ocean Continuum of Paraíba Do Sul River, Brazil. ﻿Frontiers in Earth Science, ﻿10.3389/feart.2017.00011
Major Rivers	(Sub)Tropical Lowland	Paraíba do Sul	Dry	BPCA	-22.16	-43.29	1.66	0.13476	138.333	11.23	8.11807	Marques, Jomar S. J., Dittmar, Thorsten, Niggemann, Jutta, Almeida, Marcelo G., Gomez-Saez, Gonzalo V., Rezende, Carlos E. (2017) Dissolved Black Carbon in the Headwaters-to-Ocean Continuum of Paraíba Do Sul River, Brazil. ﻿Frontiers in Earth Science, ﻿10.3389/feart.2017.00011
Major Rivers	(Sub)Tropical Lowland	Paraíba do Sul	Dry	BPCA	-22.126	-43.228	1.6	0.1194	133.333	9.95	7.4625	Marques, Jomar S. J., Dittmar, Thorsten, Niggemann, Jutta, Almeida, Marcelo G., Gomez-Saez, Gonzalo V., Rezende, Carlos E. (2017) Dissolved Black Carbon in the Headwaters-to-Ocean Continuum of Paraíba Do Sul River, Brazil. ﻿Frontiers in Earth Science, ﻿10.3389/feart.2017.00011
Major Rivers	(Sub)Tropical Lowland	Paraíba do Sul	Dry	BPCA	-21.991	-42.91	1.02	0.07752	85	6.46	7.6	Marques, Jomar S. J., Dittmar, Thorsten, Niggemann, Jutta, Almeida, Marcelo G., Gomez-Saez, Gonzalo V., Rezende, Carlos E. (2017) Dissolved Black Carbon in the Headwaters-to-Ocean Continuum of Paraíba Do Sul River, Brazil. ﻿Frontiers in Earth Science, ﻿10.3389/feart.2017.00011
Major Rivers	(Sub)Tropical Lowland	Paraíba do Sul	Dry	BPCA	-21.886	-42.699	0.91	0.07584	75.8333	6.32	8.33407	Marques, Jomar S. J., Dittmar, Thorsten, Niggemann, Jutta, Almeida, Marcelo G., Gomez-Saez, Gonzalo V., Rezende, Carlos E. (2017) Dissolved Black Carbon in the Headwaters-to-Ocean Continuum of Paraíba Do Sul River, Brazil. ﻿Frontiers in Earth Science, ﻿10.3389/feart.2017.00011
Major Rivers	(Sub)Tropical Lowland	Paraíba do Sul	Dry	BPCA	-21.665	-42.083	0.88	0.07176	73.3333	5.98	8.15455	Marques, Jomar S. J., Dittmar, Thorsten, Niggemann, Jutta, Almeida, Marcelo G., Gomez-Saez, Gonzalo V., Rezende, Carlos E. (2017) Dissolved Black Carbon in the Headwaters-to-Ocean Continuum of Paraíba Do Sul River, Brazil. ﻿Frontiers in Earth Science, ﻿10.3389/feart.2017.00011
Major Rivers	(Sub)Tropical Lowland	Paraíba do Sul	Dry	BPCA	-21.59	-41.93	0.81	0.07176	67.5	5.98	8.85926	Marques, Jomar S. J., Dittmar, Thorsten, Niggemann, Jutta, Almeida, Marcelo G., Gomez-Saez, Gonzalo V., Rezende, Carlos E. (2017) Dissolved Black Carbon in the Headwaters-to-Ocean Continuum of Paraíba Do Sul River, Brazil. ﻿Frontiers in Earth Science, ﻿10.3389/feart.2017.00011
Major Rivers	(Sub)Tropical Lowland	Paraíba do Sul	Dry	BPCA	-21.646	-41.746	0.79	0.06264	65.8333	5.22	7.92911	Marques, Jomar S. J., Dittmar, Thorsten, Niggemann, Jutta, Almeida, Marcelo G., Gomez-Saez, Gonzalo V., Rezende, Carlos E. (2017) Dissolved Black Carbon in the Headwaters-to-Ocean Continuum of Paraíba Do Sul River, Brazil. ﻿Frontiers in Earth Science, ﻿10.3389/feart.2017.00011
Major Rivers	(Sub)Tropical Lowland	Paraíba do Sul	Dry	BPCA	-21.752	-41.325	0.8	0.06072	66.6667	5.06	7.59	Marques, Jomar S. J., Dittmar, Thorsten, Niggemann, Jutta, Almeida, Marcelo G., Gomez-Saez, Gonzalo V., Rezende, Carlos E. (2017) Dissolved Black Carbon in the Headwaters-to-Ocean Continuum of Paraíba Do Sul River, Brazil. ﻿Frontiers in Earth Science, ﻿10.3389/feart.2017.00011
Major Rivers	(Sub)Tropical Lowland	Paraíba do Sul	Dry	BPCA	-22.799	-45.209	1.67	0.14016	139.167	11.68	8.39281	Marques, Jomar S. J., Dittmar, Thorsten, Niggemann, Jutta, Almeida, Marcelo G., Gomez-Saez, Gonzalo V., Rezende, Carlos E. (2017) Dissolved Black Carbon in the Headwaters-to-Ocean Continuum of Paraíba Do Sul River, Brazil. ﻿Frontiers in Earth Science, ﻿10.3389/feart.2017.00011
Major Rivers	(Sub)Tropical Lowland	Paraíba do Sul	Dry	BPCA	-22.56	-44.832	1.54	0.12312	128.333	10.26	7.99481	Marques, Jomar S. J., Dittmar, Thorsten, Niggemann, Jutta, Almeida, Marcelo G., Gomez-Saez, Gonzalo V., Rezende, Carlos E. (2017) Dissolved Black Carbon in the Headwaters-to-Ocean Continuum of Paraíba Do Sul River, Brazil. ﻿Frontiers in Earth Science, ﻿10.3389/feart.2017.00011
Major Rivers	(Sub)Tropical Lowland	Paraíba do Sul	Wet-Dry	BPCA	-23.344	-45.985	2.41	0.27072	200.833	22.56	11.2332	Marques, Jomar S. J., Dittmar, Thorsten, Niggemann, Jutta, Almeida, Marcelo G., Gomez-Saez, Gonzalo V., Rezende, Carlos E. (2017) Dissolved Black Carbon in the Headwaters-to-Ocean Continuum of Paraíba Do Sul River, Brazil. ﻿Frontiers in Earth Science, ﻿10.3389/feart.2017.00011
Major Rivers	(Sub)Tropical Lowland	Paraíba do Sul	Wet-Dry	BPCA	-23.308	-45.976	2.39	0.2958	199.167	24.65	12.3766	Marques, Jomar S. J., Dittmar, Thorsten, Niggemann, Jutta, Almeida, Marcelo G., Gomez-Saez, Gonzalo V., Rezende, Carlos E. (2017) Dissolved Black Carbon in the Headwaters-to-Ocean Continuum of Paraíba Do Sul River, Brazil. ﻿Frontiers in Earth Science, ﻿10.3389/feart.2017.00011
Major Rivers	(Sub)Tropical Lowland	Paraíba do Sul	Wet-Dry	BPCA	-23.162	-45.903	2.22	0.23292	185	19.41	10.4919	Marques, Jomar S. J., Dittmar, Thorsten, Niggemann, Jutta, Almeida, Marcelo G., Gomez-Saez, Gonzalo V., Rezende, Carlos E. (2017) Dissolved Black Carbon in the Headwaters-to-Ocean Continuum of Paraíba Do Sul River, Brazil. ﻿Frontiers in Earth Science, ﻿10.3389/feart.2017.00011
Major Rivers	(Sub)Tropical Lowland	Paraíba do Sul	Wet-Dry	BPCA	-23.079	-45.711	2.23	0.20172	185.833	16.81	9.04574	Marques, Jomar S. J., Dittmar, Thorsten, Niggemann, Jutta, Almeida, Marcelo G., Gomez-Saez, Gonzalo V., Rezende, Carlos E. (2017) Dissolved Black Carbon in the Headwaters-to-Ocean Continuum of Paraíba Do Sul River, Brazil. ﻿Frontiers in Earth Science, ﻿10.3389/feart.2017.00011
Major Rivers	(Sub)Tropical Lowland	Paraíba do Sul	Wet-Dry	BPCA	-22.998	-45.642	2.03	0.18696	169.167	15.58	9.20985	Marques, Jomar S. J., Dittmar, Thorsten, Niggemann, Jutta, Almeida, Marcelo G., Gomez-Saez, Gonzalo V., Rezende, Carlos E. (2017) Dissolved Black Carbon in the Headwaters-to-Ocean Continuum of Paraíba Do Sul River, Brazil. ﻿Frontiers in Earth Science, ﻿10.3389/feart.2017.00011
Major Rivers	(Sub)Tropical Lowland	Paraíba do Sul	Wet-Dry	BPCA	-22.809	-45.197	2.35	0.22092	195.833	18.41	9.40085	Marques, Jomar S. J., Dittmar, Thorsten, Niggemann, Jutta, Almeida, Marcelo G., Gomez-Saez, Gonzalo V., Rezende, Carlos E. (2017) Dissolved Black Carbon in the Headwaters-to-Ocean Continuum of Paraíba Do Sul River, Brazil. ﻿Frontiers in Earth Science, ﻿10.3389/feart.2017.00011
Major Rivers	(Sub)Tropical Lowland	Paraíba do Sul	Wet-Dry	BPCA	-22.54	-44.773	2.27	0.20508	189.167	17.09	9.03436	Marques, Jomar S. J., Dittmar, Thorsten, Niggemann, Jutta, Almeida, Marcelo G., Gomez-Saez, Gonzalo V., Rezende, Carlos E. (2017) Dissolved Black Carbon in the Headwaters-to-Ocean Continuum of Paraíba Do Sul River, Brazil. ﻿Frontiers in Earth Science, ﻿10.3389/feart.2017.00011
Major Rivers	(Sub)Tropical Lowland	Paraíba do Sul	Wet-Dry	BPCA	-22.513	-44.612	1.84	0.1086	153.333	9.05	5.90217	Marques, Jomar S. J., Dittmar, Thorsten, Niggemann, Jutta, Almeida, Marcelo G., Gomez-Saez, Gonzalo V., Rezende, Carlos E. (2017) Dissolved Black Carbon in the Headwaters-to-Ocean Continuum of Paraíba Do Sul River, Brazil. ﻿Frontiers in Earth Science, ﻿10.3389/feart.2017.00011
Major Rivers	(Sub)Tropical Lowland	Paraíba do Sul	Wet-Dry	BPCA	-22.465	-44.451	1.69	0.1692	140.833	14.1	10.0118	Marques, Jomar S. J., Dittmar, Thorsten, Niggemann, Jutta, Almeida, Marcelo G., Gomez-Saez, Gonzalo V., Rezende, Carlos E. (2017) Dissolved Black Carbon in the Headwaters-to-Ocean Continuum of Paraíba Do Sul River, Brazil. ﻿Frontiers in Earth Science, ﻿10.3389/feart.2017.00011
Major Rivers	(Sub)Tropical Lowland	Paraíba do Sul	Wet-Dry	BPCA	-22.525	-44.189	1.74	0.16776	145	13.98	9.64138	Marques, Jomar S. J., Dittmar, Thorsten, Niggemann, Jutta, Almeida, Marcelo G., Gomez-Saez, Gonzalo V., Rezende, Carlos E. (2017) Dissolved Black Carbon in the Headwaters-to-Ocean Continuum of Paraíba Do Sul River, Brazil. ﻿Frontiers in Earth Science, ﻿10.3389/feart.2017.00011
Major Rivers	(Sub)Tropical Lowland	Paraíba do Sul	Wet-Dry	BPCA	-22.527	-44.136	2.55	0.21456	212.5	17.88	8.41412	Marques, Jomar S. J., Dittmar, Thorsten, Niggemann, Jutta, Almeida, Marcelo G., Gomez-Saez, Gonzalo V., Rezende, Carlos E. (2017) Dissolved Black Carbon in the Headwaters-to-Ocean Continuum of Paraíba Do Sul River, Brazil. ﻿Frontiers in Earth Science, ﻿10.3389/feart.2017.00011
Major Rivers	(Sub)Tropical Lowland	Paraíba do Sul	Wet-Dry	BPCA	-22.48	-44.06	1.76	0.15636	146.667	13.03	8.88409	Marques, Jomar S. J., Dittmar, Thorsten, Niggemann, Jutta, Almeida, Marcelo G., Gomez-Saez, Gonzalo V., Rezende, Carlos E. (2017) Dissolved Black Carbon in the Headwaters-to-Ocean Continuum of Paraíba Do Sul River, Brazil. ﻿Frontiers in Earth Science, ﻿10.3389/feart.2017.00011
Major Rivers	(Sub)Tropical Lowland	Paraíba do Sul	Wet-Dry	BPCA	-22.47	-43.83	0.97	0.16956	80.8333	14.13	17.4804	Marques, Jomar S. J., Dittmar, Thorsten, Niggemann, Jutta, Almeida, Marcelo G., Gomez-Saez, Gonzalo V., Rezende, Carlos E. (2017) Dissolved Black Carbon in the Headwaters-to-Ocean Continuum of Paraíba Do Sul River, Brazil. ﻿Frontiers in Earth Science, ﻿10.3389/feart.2017.00011
Major Rivers	(Sub)Tropical Lowland	Paraíba do Sul	Wet-Dry	BPCA	-22.16	-43.29	1.91	0.16332	159.167	13.61	8.55079	Marques, Jomar S. J., Dittmar, Thorsten, Niggemann, Jutta, Almeida, Marcelo G., Gomez-Saez, Gonzalo V., Rezende, Carlos E. (2017) Dissolved Black Carbon in the Headwaters-to-Ocean Continuum of Paraíba Do Sul River, Brazil. ﻿Frontiers in Earth Science, ﻿10.3389/feart.2017.00011
Major Rivers	(Sub)Tropical Lowland	Paraíba do Sul	Wet-Dry	BPCA	-22.126	-43.228	1.81	0.15948	150.833	13.29	8.81105	Marques, Jomar S. J., Dittmar, Thorsten, Niggemann, Jutta, Almeida, Marcelo G., Gomez-Saez, Gonzalo V., Rezende, Carlos E. (2017) Dissolved Black Carbon in the Headwaters-to-Ocean Continuum of Paraíba Do Sul River, Brazil. ﻿Frontiers in Earth Science, ﻿10.3389/feart.2017.00011
Major Rivers	(Sub)Tropical Lowland	Paraíba do Sul	Wet-Dry	BPCA	-21.991	-42.91	1.44	0.13968	120	11.64	9.7	Marques, Jomar S. J., Dittmar, Thorsten, Niggemann, Jutta, Almeida, Marcelo G., Gomez-Saez, Gonzalo V., Rezende, Carlos E. (2017) Dissolved Black Carbon in the Headwaters-to-Ocean Continuum of Paraíba Do Sul River, Brazil. ﻿Frontiers in Earth Science, ﻿10.3389/feart.2017.00011
Major Rivers	(Sub)Tropical Lowland	Paraíba do Sul	Wet-Dry	BPCA	-21.886	-42.699	1.49	0.13272	124.167	11.06	8.90738	Marques, Jomar S. J., Dittmar, Thorsten, Niggemann, Jutta, Almeida, Marcelo G., Gomez-Saez, Gonzalo V., Rezende, Carlos E. (2017) Dissolved Black Carbon in the Headwaters-to-Ocean Continuum of Paraíba Do Sul River, Brazil. ﻿Frontiers in Earth Science, ﻿10.3389/feart.2017.00011
Major Rivers	(Sub)Tropical Lowland	Paraíba do Sul	Wet-Dry	BPCA	-21.665	-42.083	1.57	0.16008	130.833	13.34	10.1962	Marques, Jomar S. J., Dittmar, Thorsten, Niggemann, Jutta, Almeida, Marcelo G., Gomez-Saez, Gonzalo V., Rezende, Carlos E. (2017) Dissolved Black Carbon in the Headwaters-to-Ocean Continuum of Paraíba Do Sul River, Brazil. ﻿Frontiers in Earth Science, ﻿10.3389/feart.2017.00011
Major Rivers	(Sub)Tropical Lowland	Paraíba do Sul	Wet-Dry	BPCA	-21.59	-41.93	1.54	0.15516	128.333	12.93	10.0753	Marques, Jomar S. J., Dittmar, Thorsten, Niggemann, Jutta, Almeida, Marcelo G., Gomez-Saez, Gonzalo V., Rezende, Carlos E. (2017) Dissolved Black Carbon in the Headwaters-to-Ocean Continuum of Paraíba Do Sul River, Brazil. ﻿Frontiers in Earth Science, ﻿10.3389/feart.2017.00011
Major Rivers	(Sub)Tropical Lowland	Paraíba do Sul	Wet-Dry	BPCA	-21.646	-41.746	1.42	0.1416	118.333	11.8	9.97183	Marques, Jomar S. J., Dittmar, Thorsten, Niggemann, Jutta, Almeida, Marcelo G., Gomez-Saez, Gonzalo V., Rezende, Carlos E. (2017) Dissolved Black Carbon in the Headwaters-to-Ocean Continuum of Paraíba Do Sul River, Brazil. ﻿Frontiers in Earth Science, ﻿10.3389/feart.2017.00011
Major Rivers	(Sub)Tropical Lowland	Paraíba do Sul	Wet-Dry	BPCA	-21.752	-41.325	1.31	0.126	109.167	10.5	9.61832	Marques, Jomar S. J., Dittmar, Thorsten, Niggemann, Jutta, Almeida, Marcelo G., Gomez-Saez, Gonzalo V., Rezende, Carlos E. (2017) Dissolved Black Carbon in the Headwaters-to-Ocean Continuum of Paraíba Do Sul River, Brazil. ﻿Frontiers in Earth Science, ﻿10.3389/feart.2017.00011
Major Rivers	(Sub)Tropical Lowland	Paraíba do Sul	Wet-Dry	BPCA	-22.799	-45.209	1.49	0.07848	124.167	6.54	5.26711	Marques, Jomar S. J., Dittmar, Thorsten, Niggemann, Jutta, Almeida, Marcelo G., Gomez-Saez, Gonzalo V., Rezende, Carlos E. (2017) Dissolved Black Carbon in the Headwaters-to-Ocean Continuum of Paraíba Do Sul River, Brazil. ﻿Frontiers in Earth Science, ﻿10.3389/feart.2017.00011
Major Rivers	(Sub)Tropical Lowland	Paraíba do Sul	Wet-Dry	BPCA	-22.56	-44.832	2.12	0.19536	176.667	16.28	9.21509	Marques, Jomar S. J., Dittmar, Thorsten, Niggemann, Jutta, Almeida, Marcelo G., Gomez-Saez, Gonzalo V., Rezende, Carlos E. (2017) Dissolved Black Carbon in the Headwaters-to-Ocean Continuum of Paraíba Do Sul River, Brazil. ﻿Frontiers in Earth Science, ﻿10.3389/feart.2017.00011
Major Rivers	(Sub)Tropical Lowland	Paraíba do Sul	Multi-Season Average	BPCA	-21.75	-41.32	3.22975	0.212662	269.146	17.7218	6.58448	T. Dittmar, C. E. Rezende, M. Manecki, J. Niggemann, A. R. C. Ovalle, A. Stubbins, M. C. Bernardes (2012) Continuous flux of dissolved black carbon from a vanished tropical forest biome. Nat. Geosci. 5, 618-622, 10.1038/ngeo1541
Major Rivers	Temperate Lowland	Apalachicola	Spring	BPCA	29.77	-85.04	2.68761	0.217127	223.968	18.0939	8.07881	T. Dittmar, J. Paeng, T. M. Gihring, I. G. N. A. Suryaputra, M. Huettel (2012) Discharge of dissolved black carbon from a fire-affected intertidal system. Limnol. Oceanogr. 57, 1171-1181, 10.4319/lo.2012.57.4.1171
Major Rivers	Temperate Lowland	Altamaha	Autumn	BPCA	31.3378	-81.4501	6.9	0.302	575	25.1667	4.37681	Roebuck, J. Alan, Medeiros, Patricia M., Letourneau, Maria L., Jaffé, Rudolf (2018) Hydrological Controls on the Seasonal Variability of Dissolved and Particulate Black Carbon in the Altamaha River, GA, Journal of Geophysical Research: Biogeosciences, 10.1029/2018JG004406
Major Rivers	Temperate Lowland	Altamaha	Autumn	BPCA	31.3378	-81.4501	7.384	0.43	615.333	35.8333	5.8234	Roebuck, J. Alan, Medeiros, Patricia M., Letourneau, Maria L., Jaffé, Rudolf (2018) Hydrological Controls on the Seasonal Variability of Dissolved and Particulate Black Carbon in the Altamaha River, GA, Journal of Geophysical Research: Biogeosciences, 10.1029/2018JG004406
Major Rivers	Temperate Lowland	Altamaha	Autumn	BPCA	31.3378	-81.4501	6.424	0.328	535.333	27.3333	5.10585	Roebuck, J. Alan, Medeiros, Patricia M., Letourneau, Maria L., Jaffé, Rudolf (2018) Hydrological Controls on the Seasonal Variability of Dissolved and Particulate Black Carbon in the Altamaha River, GA, Journal of Geophysical Research: Biogeosciences, 10.1029/2018JG004406
Major Rivers	Temperate Lowland	Altamaha	Winter	BPCA	31.3378	-81.4501	8.176	0.288	681.333	24	3.5225	Roebuck, J. Alan, Medeiros, Patricia M., Letourneau, Maria L., Jaffé, Rudolf (2018) Hydrological Controls on the Seasonal Variability of Dissolved and Particulate Black Carbon in the Altamaha River, GA, Journal of Geophysical Research: Biogeosciences, 10.1029/2018JG004406
Major Rivers	Temperate Lowland	Altamaha	Winter	BPCA	31.3378	-81.4501	10.139	0.227	844.917	18.9167	2.23888	Roebuck, J. Alan, Medeiros, Patricia M., Letourneau, Maria L., Jaffé, Rudolf (2018) Hydrological Controls on the Seasonal Variability of Dissolved and Particulate Black Carbon in the Altamaha River, GA, Journal of Geophysical Research: Biogeosciences, 10.1029/2018JG004406
Major Rivers	Temperate Lowland	Altamaha	Winter	BPCA	31.3378	-81.4501	9.731	0.468	810.917	39	4.80937	Roebuck, J. Alan, Medeiros, Patricia M., Letourneau, Maria L., Jaffé, Rudolf (2018) Hydrological Controls on the Seasonal Variability of Dissolved and Particulate Black Carbon in the Altamaha River, GA, Journal of Geophysical Research: Biogeosciences, 10.1029/2018JG004406
Major Rivers	Temperate Lowland	Altamaha	Spring	BPCA	31.3378	-81.4501	7.491	0.367	624.25	30.5833	4.89921	Roebuck, J. Alan, Medeiros, Patricia M., Letourneau, Maria L., Jaffé, Rudolf (2018) Hydrological Controls on the Seasonal Variability of Dissolved and Particulate Black Carbon in the Altamaha River, GA, Journal of Geophysical Research: Biogeosciences, 10.1029/2018JG004406
Major Rivers	Temperate Lowland	Altamaha	Spring	BPCA	31.3378	-81.4501	12.615	0.389	1051.25	32.4167	3.08363	Roebuck, J. Alan, Medeiros, Patricia M., Letourneau, Maria L., Jaffé, Rudolf (2018) Hydrological Controls on the Seasonal Variability of Dissolved and Particulate Black Carbon in the Altamaha River, GA, Journal of Geophysical Research: Biogeosciences, 10.1029/2018JG004406
Major Rivers	Temperate Lowland	Altamaha	Spring	BPCA	31.3378	-81.4501	6.855	0.331	571.25	27.5833	4.82859	Roebuck, J. Alan, Medeiros, Patricia M., Letourneau, Maria L., Jaffé, Rudolf (2018) Hydrological Controls on the Seasonal Variability of Dissolved and Particulate Black Carbon in the Altamaha River, GA, Journal of Geophysical Research: Biogeosciences, 10.1029/2018JG004406
Major Rivers	Temperate Lowland	Altamaha	Summer	BPCA	31.3378	-81.4501	6.231	0.313	519.25	26.0833	5.02327	Roebuck, J. Alan, Medeiros, Patricia M., Letourneau, Maria L., Jaffé, Rudolf (2018) Hydrological Controls on the Seasonal Variability of Dissolved and Particulate Black Carbon in the Altamaha River, GA, Journal of Geophysical Research: Biogeosciences, 10.1029/2018JG004406
Major Rivers	Temperate Lowland	Altamaha	Summer	BPCA	31.3378	-81.4501	6.187	0.374	515.583	31.1667	6.04493	Roebuck, J. Alan, Medeiros, Patricia M., Letourneau, Maria L., Jaffé, Rudolf (2018) Hydrological Controls on the Seasonal Variability of Dissolved and Particulate Black Carbon in the Altamaha River, GA, Journal of Geophysical Research: Biogeosciences, 10.1029/2018JG004406
Major Rivers	Temperate Lowland	Altamaha	Summer	BPCA	31.3378	-81.4501	6.159	0.448	513.25	37.3333	7.27391	Roebuck, J. Alan, Medeiros, Patricia M., Letourneau, Maria L., Jaffé, Rudolf (2018) Hydrological Controls on the Seasonal Variability of Dissolved and Particulate Black Carbon in the Altamaha River, GA, Journal of Geophysical Research: Biogeosciences, 10.1029/2018JG004406
Major Rivers	Temperate Lowland	Altamaha	Autumn	BPCA	31.3378	-81.4501	7.763	0.429	646.917	35.75	5.52621	Roebuck, J. Alan, Medeiros, Patricia M., Letourneau, Maria L., Jaffé, Rudolf (2018) Hydrological Controls on the Seasonal Variability of Dissolved and Particulate Black Carbon in the Altamaha River, GA, Journal of Geophysical Research: Biogeosciences, 10.1029/2018JG004406
Major Rivers	Temperate Lowland	Altamaha	Spring	BPCA	31.31	-81.4	4.301	0.344539	358.417	28.7116	8.01067	Jaffe et al. (2012): Y. Ding and R. Jaffé, unpublished data
Major Rivers	Temperate Lowland	Altamaha	Spring	BPCA	31.37	-81.5	4.334	0.404995	361.167	33.7496	9.3446	Jaffe et al. (2012): Y. Ding and R. Jaffé, unpublished data
Major Rivers	Temperate Lowland	Altamaha	Spring	BPCA	31.33	-81.45	4.378	0.437686	364.833	36.4739	9.9974	Jaffe et al. (2012): Y. Ding and R. Jaffé, unpublished data
Major Rivers	Temperate Lowland	Altamaha	Spring	BPCA	31.9577	-82.5171	3.53	0.17	294.167	14.1667	4.81586	J. Alan Roebuck, Jr., Michael Seidel, Thorsten Dittmar, Rudolf Jaffé (2018) Land Use Controls on the Spatial Variability of Dissolved Black Carbon in a Subtropical Watershed, ﻿Environmental Science & Technology, 10.1021/acs.est.8b00190
Major Rivers	Temperate Lowland	Altamaha	Spring	BPCA	31.6666	-81.8389	4.2	0.19	350	15.8333	4.52381	J. Alan Roebuck, Jr., Michael Seidel, Thorsten Dittmar, Rudolf Jaffé (2018) Land Use Controls on the Spatial Variability of Dissolved Black Carbon in a Subtropical Watershed, ﻿Environmental Science & Technology, 10.1021/acs.est.8b00190
Major Rivers	Temperate Lowland	Altamaha	Spring	BPCA	31.3378	-81.4499	6.23	0.31	519.167	25.8333	4.97592	J. Alan Roebuck, Jr., Michael Seidel, Thorsten Dittmar, Rudolf Jaffé (2018) Land Use Controls on the Spatial Variability of Dissolved Black Carbon in a Subtropical Watershed, ﻿Environmental Science & Technology, 10.1021/acs.est.8b00190
Major Rivers	Temperate Lowland	Altamaha	Spring	BPCA	31.9199	-82.6741	3.1	0.16	258.333	13.3333	5.16129	J. Alan Roebuck, Jr., Michael Seidel, Thorsten Dittmar, Rudolf Jaffé (2018) Land Use Controls on the Spatial Variability of Dissolved Black Carbon in a Subtropical Watershed, ﻿Environmental Science & Technology, 10.1021/acs.est.8b00190
Major Rivers	Temperate Lowland	Altamaha	Spring	BPCA	32.5446	-82.8946	3.87	0.2	322.5	16.6667	5.16796	J. Alan Roebuck, Jr., Michael Seidel, Thorsten Dittmar, Rudolf Jaffé (2018) Land Use Controls on the Spatial Variability of Dissolved Black Carbon in a Subtropical Watershed, ﻿Environmental Science & Technology, 10.1021/acs.est.8b00190
Major Rivers	Temperate Lowland	Altamaha	Spring	BPCA	32.1913	-82.6332	4.19	0.23	349.167	19.1667	5.48926	J. Alan Roebuck, Jr., Michael Seidel, Thorsten Dittmar, Rudolf Jaffé (2018) Land Use Controls on the Spatial Variability of Dissolved Black Carbon in a Subtropical Watershed, ﻿Environmental Science & Technology, 10.1021/acs.est.8b00190
Major Rivers	Temperate Upland & Lowland	Delaware	Multi-Season Average	CTO	40.1278	-74.8222	2.31481	0.125	192.901	10.4167	5.4	Antonio Mannino H. Rodger Harvey (2004) Black carbon in estuarine and coastal ocean dissolved organic matter, Limnology & Oceanography, 10.4319/lo.2004.49.3.0735
Major Rivers	(Sub)Tropical Lowland	Suwannee	Wet	BPCA	29.33	-83.1	16.1093	2.19923	1342.44	183.269	13.6519	Jaffe et al. (2012): J. Niggemann and T. Dittmar, unpublished data
Major Rivers	Temperate Upland & Lowland	North Jiulong	Spring	BPCA	24.56	117.72	1.55013	0.0458826	129.178	3.82355	2.95992	Hongyan Bao, Jutta Niggemann, Dekun Huang, Thorsten Dittmar, Shuh‐Ji Kao (2019) Different Responses of Dissolved Black Carbon and Dissolved Lignin to Seasonal Hydrological Changes and an Extreme Rain Event. Journal of Geophysical Research: Biogeosciences, 10.1029/2018JG004822.
Major Rivers	Temperate Upland & Lowland	North Jiulong	Spring	BPCA	24.56	117.72	2.2044	0.0682555	183.7	5.68796	3.09633	Hongyan Bao, Jutta Niggemann, Dekun Huang, Thorsten Dittmar, Shuh‐Ji Kao (2019) Different Responses of Dissolved Black Carbon and Dissolved Lignin to Seasonal Hydrological Changes and an Extreme Rain Event. Journal of Geophysical Research: Biogeosciences, 10.1029/2018JG004822.
Major Rivers	Temperate Upland & Lowland	North Jiulong	Spring	BPCA	24.56	117.72	1.87013	0.0636984	155.844	5.3082	3.40609	Hongyan Bao, Jutta Niggemann, Dekun Huang, Thorsten Dittmar, Shuh‐Ji Kao (2019) Different Responses of Dissolved Black Carbon and Dissolved Lignin to Seasonal Hydrological Changes and an Extreme Rain Event. Journal of Geophysical Research: Biogeosciences, 10.1029/2018JG004822.
Major Rivers	Temperate Upland & Lowland	North Jiulong	Spring	BPCA	24.56	117.72	1.84638	0.0749881	153.865	6.249	4.06135	Hongyan Bao, Jutta Niggemann, Dekun Huang, Thorsten Dittmar, Shuh‐Ji Kao (2019) Different Responses of Dissolved Black Carbon and Dissolved Lignin to Seasonal Hydrological Changes and an Extreme Rain Event. Journal of Geophysical Research: Biogeosciences, 10.1029/2018JG004822.
Major Rivers	Temperate Upland & Lowland	North Jiulong	Spring	BPCA	24.56	117.72	1.66388	0.0571189	138.657	4.75991	3.43287	Hongyan Bao, Jutta Niggemann, Dekun Huang, Thorsten Dittmar, Shuh‐Ji Kao (2019) Different Responses of Dissolved Black Carbon and Dissolved Lignin to Seasonal Hydrological Changes and an Extreme Rain Event. Journal of Geophysical Research: Biogeosciences, 10.1029/2018JG004822.
Major Rivers	Temperate Upland & Lowland	North Jiulong	Spring	BPCA	24.56	117.72	1.55888	0.047041	129.907	3.92008	3.01761	Hongyan Bao, Jutta Niggemann, Dekun Huang, Thorsten Dittmar, Shuh‐Ji Kao (2019) Different Responses of Dissolved Black Carbon and Dissolved Lignin to Seasonal Hydrological Changes and an Extreme Rain Event. Journal of Geophysical Research: Biogeosciences, 10.1029/2018JG004822.
Major Rivers	Temperate Upland & Lowland	North Jiulong	Spring	BPCA	24.56	117.72	1.52388	0.0552112	126.99	4.60093	3.62306	Hongyan Bao, Jutta Niggemann, Dekun Huang, Thorsten Dittmar, Shuh‐Ji Kao (2019) Different Responses of Dissolved Black Carbon and Dissolved Lignin to Seasonal Hydrological Changes and an Extreme Rain Event. Journal of Geophysical Research: Biogeosciences, 10.1029/2018JG004822.
Major Rivers	Temperate Upland & Lowland	North Jiulong	Spring	BPCA	24.56	117.72	1.95763	0.0761559	163.136	6.34633	3.89021	Hongyan Bao, Jutta Niggemann, Dekun Huang, Thorsten Dittmar, Shuh‐Ji Kao (2019) Different Responses of Dissolved Black Carbon and Dissolved Lignin to Seasonal Hydrological Changes and an Extreme Rain Event. Journal of Geophysical Research: Biogeosciences, 10.1029/2018JG004822.
Major Rivers	Temperate Upland & Lowland	North Jiulong	Spring	BPCA	24.56	117.72	1.92888	0.0690664	160.74	5.75553	3.58064	Hongyan Bao, Jutta Niggemann, Dekun Huang, Thorsten Dittmar, Shuh‐Ji Kao (2019) Different Responses of Dissolved Black Carbon and Dissolved Lignin to Seasonal Hydrological Changes and an Extreme Rain Event. Journal of Geophysical Research: Biogeosciences, 10.1029/2018JG004822.
Major Rivers	Temperate Upland & Lowland	North Jiulong	Spring	BPCA	24.56	117.72	1.92388	0.0641402	160.323	5.34501	3.33389	Hongyan Bao, Jutta Niggemann, Dekun Huang, Thorsten Dittmar, Shuh‐Ji Kao (2019) Different Responses of Dissolved Black Carbon and Dissolved Lignin to Seasonal Hydrological Changes and an Extreme Rain Event. Journal of Geophysical Research: Biogeosciences, 10.1029/2018JG004822.
Major Rivers	Temperate Upland & Lowland	North Jiulong	Summer	BPCA	24.56	117.72	1.79013	0.0696223	149.178	5.80186	3.88923	Hongyan Bao, Jutta Niggemann, Dekun Huang, Thorsten Dittmar, Shuh‐Ji Kao (2019) Different Responses of Dissolved Black Carbon and Dissolved Lignin to Seasonal Hydrological Changes and an Extreme Rain Event. Journal of Geophysical Research: Biogeosciences, 10.1029/2018JG004822.
Major Rivers	Temperate Upland & Lowland	North Jiulong	Summer	BPCA	24.56	117.72	1.76622	0.0687527	147.185	5.72939	3.89265	Hongyan Bao, Jutta Niggemann, Dekun Huang, Thorsten Dittmar, Shuh‐Ji Kao (2019) Different Responses of Dissolved Black Carbon and Dissolved Lignin to Seasonal Hydrological Changes and an Extreme Rain Event. Journal of Geophysical Research: Biogeosciences, 10.1029/2018JG004822.
Major Rivers	Temperate Upland & Lowland	North Jiulong	Autumn	BPCA	24.56	117.72	1.11867	0.0556817	93.2226	4.64014	4.97748	Hongyan Bao, Jutta Niggemann, Dekun Huang, Thorsten Dittmar, Shuh‐Ji Kao (2019) Different Responses of Dissolved Black Carbon and Dissolved Lignin to Seasonal Hydrological Changes and an Extreme Rain Event. Journal of Geophysical Research: Biogeosciences, 10.1029/2018JG004822.
Major Rivers	Temperate Upland & Lowland	North Jiulong	Autumn	BPCA	24.56	117.72	1.43565	0.0651735	119.638	5.43113	4.53964	Hongyan Bao, Jutta Niggemann, Dekun Huang, Thorsten Dittmar, Shuh‐Ji Kao (2019) Different Responses of Dissolved Black Carbon and Dissolved Lignin to Seasonal Hydrological Changes and an Extreme Rain Event. Journal of Geophysical Research: Biogeosciences, 10.1029/2018JG004822.
Major Rivers	Temperate Upland & Lowland	North Jiulong	Autumn	BPCA	24.56	117.72	1.0915	0.0492514	90.9585	4.10428	4.51226	Hongyan Bao, Jutta Niggemann, Dekun Huang, Thorsten Dittmar, Shuh‐Ji Kao (2019) Different Responses of Dissolved Black Carbon and Dissolved Lignin to Seasonal Hydrological Changes and an Extreme Rain Event. Journal of Geophysical Research: Biogeosciences, 10.1029/2018JG004822.
Major Rivers	Temperate Upland & Lowland	North Jiulong	Winter	BPCA	24.56	117.72	1.36263	0.0504574	113.553	4.20479	3.70293	Hongyan Bao, Jutta Niggemann, Dekun Huang, Thorsten Dittmar, Shuh‐Ji Kao (2019) Different Responses of Dissolved Black Carbon and Dissolved Lignin to Seasonal Hydrological Changes and an Extreme Rain Event. Journal of Geophysical Research: Biogeosciences, 10.1029/2018JG004822.
Major Rivers	Temperate Upland & Lowland	North Jiulong	Winter	BPCA	24.56	117.72	1.16358	0.0471764	96.9651	3.93137	4.05441	Hongyan Bao, Jutta Niggemann, Dekun Huang, Thorsten Dittmar, Shuh‐Ji Kao (2019) Different Responses of Dissolved Black Carbon and Dissolved Lignin to Seasonal Hydrological Changes and an Extreme Rain Event. Journal of Geophysical Research: Biogeosciences, 10.1029/2018JG004822.
Major Rivers	Temperate Upland & Lowland	North Jiulong	Spring	BPCA	24.56	117.72	1.76871	0.0520759	147.393	4.33966	2.94428	Hongyan Bao, Jutta Niggemann, Dekun Huang, Thorsten Dittmar, Shuh‐Ji Kao (2019) Different Responses of Dissolved Black Carbon and Dissolved Lignin to Seasonal Hydrological Changes and an Extreme Rain Event. Journal of Geophysical Research: Biogeosciences, 10.1029/2018JG004822.
Major Rivers	Xeric	Wooramel	Wet	BPCA	-25.75	114.28	4.0671	0.224696	338.925	18.7247	5.52472	Jaffe et al. (2012): Y. Ding and R. Jaffé, unpublished data
Minor Channels	Temperate Forest	Apalachee	Spring	BPCA	33.8176	-83.506	1.62	0.02	135	1.66667	1.23457	J. Alan Roebuck, Jr., Michael Seidel, Thorsten Dittmar, Rudolf Jaffé (2018) Land Use Controls on the Spatial Variability of Dissolved Black Carbon in a Subtropical Watershed, ﻿Environmental Science & Technology, 10.1021/acs.est.8b00190
Minor Channels	Temperate Forest	Apalachee	Spring	BPCA	34.0045	-83.886	1.54	0.01	128.333	0.833333	0.649351	J. Alan Roebuck, Jr., Michael Seidel, Thorsten Dittmar, Rudolf Jaffé (2018) Land Use Controls on the Spatial Variability of Dissolved Black Carbon in a Subtropical Watershed, ﻿Environmental Science & Technology, 10.1021/acs.est.8b00190
Minor Channels	Temperate Forest	Bent Creek (CWT* LTER)	Summer	BPCA	35.5	-82.58	1.91	0.00863845	159.167	0.719871	0.452275	Jaffe et al. (2012): Y. Ding and R. Jaffé, unpublished data
Minor Channels	Wetland	Boro (close to Maun)	Wet	BPCA	-19.91	23.5	9.871	0.618575	822.583	51.5479	6.26659	Jaffe et al. (2012): Y. Ding and R. Jaffé, unpublished data
Minor Channels	Wetland	Boro (seasonal floodplain)	Wet	BPCA	-19.55	23.19	6.333	0.596465	527.75	49.7054	9.41837	Jaffe et al. (2012): Y. Ding and R. Jaffé, unpublished data
Minor Channels	Wetland	Boro (occasional floodplain)	Wet	BPCA	-19.77	23.28	6.788	0.464597	565.667	38.7164	6.84438	Jaffe et al. (2012): Y. Ding and R. Jaffé, unpublished data
Minor Channels	Wetland	Boro (lagoon in floodplain)	Wet	BPCA	-19.43	22.83	3.196	0.237036	266.333	19.753	7.41665	Jaffe et al. (2012): Y. Ding and R. Jaffé, unpublished data
Minor Channels	Wetland	Boro (permanent swamp)	Wet	BPCA	-18.85	22.42	2.434	0.137743	202.833	11.4786	5.65912	Jaffe et al. (2012): Y. Ding and R. Jaffé, unpublished data
Minor Channels	Wetland	Boro (permanent swamp)	Wet	BPCA	-19.19	22.67	2.83	0.224145	235.833	18.6788	7.92032	Jaffe et al. (2012): Y. Ding and R. Jaffé, unpublished data
Minor Channels	Boreal Forest	Boston Creek (BNZ LTER)	Summer	BPCA	65.22	-147.12	1.581	0.0648	131.75	5.4	4.09867	Jaffe et al. (2012): Y. Ding and R. Jaffé, unpublished data
Minor Channels	Wetland	Boteti	Wet	BPCA	-20.07	23.34	8.093	0.772244	674.417	64.3537	9.54213	Jaffe et al. (2012): Y. Ding and R. Jaffé, unpublished data
Minor Channels	Boreal Forest	Chatanica Creek (BNZ LTER)	Summer	BPCA	65.08	-147.72	2.825	0.148425	235.417	12.3688	5.254	Jaffe et al. (2012): Y. Ding and R. Jaffé, unpublished data
Minor Channels	Glaciers	Chulitna (BNZ* LTER)	Summer	BPCA	62.65	-150.47	0.3947	0.00459665	32.8917	0.383055	1.16459	Jaffe et al. (2012): Y. Ding and R. Jaffé, unpublished data
Minor Channels	Wetland	Cuiaba	Wet	BPCA	-17.37	-56.77	1.41	0.0758199	117.5	6.31833	5.3773	Jaffe et al. (2012): Y. Ding and R. Jaffé, unpublished data
Minor Channels	Wetland	Cuiaba floodplain	Wet	BPCA	-16.37	-56.29	5.132	0.338335	427.667	28.1946	6.59266	Jaffe et al. (2012): Y. Ding and R. Jaffé, unpublished data
Minor Channels	Glaciers	Delta (BNZ* LTER)	Summer	BPCA	64.11	-145.82	0.5937	0.01107	49.475	0.922504	1.86459	Jaffe et al. (2012): Y. Ding and R. Jaffé, unpublished data
Minor Channels	Boreal Forest	Ericson Creek (BNZ* LTER)	Summer	BPCA	65.46	-148.25	20.654	1.43693	1721.17	119.744	6.95713	Jaffe et al. (2012): Y. Ding and R. Jaffé, unpublished data
Minor Channels	Temperate Forest	French Broad (CWT* LTER)	Summer	BPCA	35.49	-82.57	1.81	0.0172117	150.833	1.43431	0.950922	Jaffe et al. (2012): Y. Ding and R. Jaffé, unpublished data
Minor Channels	Boreal Forest	C4 (BNZ LTER)	Summer	BPCA	65.16	-147.5	1.222	0.0444	101.833	3.7	3.63339	Jaffe et al. (2012): Y. Ding and R. Jaffé, unpublished data
Minor Channels	Boreal Forest	C2 (BNZ LTER)	Summer	BPCA	65.16	-147.61	1.552	0.074	129.333	6.16667	4.76804	Jaffe et al. (2012): Y. Ding and R. Jaffé, unpublished data
Minor Channels	Boreal Forest	CJ (BNZ LTER)	Summer	BPCA	65.15	-147.49	2.122	0.1167	176.833	9.725	5.49953	Jaffe et al. (2012): Y. Ding and R. Jaffé, unpublished data
Minor Channels	Boreal Forest	C1 (BNZ LTER)	Summer	BPCA	65.16	-147.61	2.469	0.1272	205.75	10.6	5.15188	Jaffe et al. (2012): Y. Ding and R. Jaffé, unpublished data
Minor Channels	Temperate Forest	CWT9 (CWT LTER)	Summer	BPCA	35.06	-83.44	1.74	0.00193685	145	0.161404	0.111313	Jaffe et al. (2012): Y. Ding and R. Jaffé, unpublished data
Minor Channels	Peatland	SRS4 (FCE LTER)	Summer	BPCA	25.4	-81.01	6.877	1.2	573.083	100	17.4495	Jaffe et al. (2012): Y. Ding and R. Jaffé, unpublished data
Minor Channels	Peatland	SRS6 (FCE LTER)	Summer	BPCA	25.37	-81.04	10.1	1.60884	841.667	134.07	15.9291	Jaffe et al. (2012): Y. Ding and R. Jaffé, unpublished data
Minor Channels	Peatland	SRS2 (FCE LTER)	Summer	BPCA	25.55	-80.79	21.91	2.77199	1825.83	230.999	12.6517	Jaffe et al. (2012): Y. Ding and R. Jaffé, unpublished data
Minor Channels	Wetland	TSPh2 (FCE LTER)	Multi-Season Average	BPCA	25.4	-80.61	7.61264	0.770647	634.387	64.2206	10.1233	Jaffe et al. (2012): Y. Ding and R. Jaffé, unpublished data
Minor Channels	Temperate Forest	W5 (HBR LTER)	Summer	BPCA	43.95	-71.73	1.0254	0.0845	85.45	7.04167	8.24069	Jaffe et al. (2012): Y. Ding, J. Campbell and R. Jaffé, unpublished data
Minor Channels	Temperate Forest	W6 (HBR LTER)	Summer	BPCA	43.95	-71.74	1.1309	0.1032	94.2417	8.6	9.12548	Jaffe et al. (2012): Y. Ding, J. Campbell and R. Jaffé, unpublished data
Minor Channels	Temperate Forest	W4 (HBR LTER)	Summer	BPCA	43.95	-71.73	1.1799	0.0686	98.325	5.71667	5.81405	Jaffe et al. (2012): Y. Ding, J. Campbell and R. Jaffé, unpublished data
Minor Channels	Temperate Forest	W7 (HBR LTER)	Summer	BPCA	43.93	-71.77	1.2928	0.1011	107.733	8.425	7.82024	Jaffe et al. (2012): Y. Ding, J. Campbell and R. Jaffé, unpublished data
Minor Channels	Temperate Forest	W3 (HBR LTER)	Summer	BPCA	43.95	-71.72	1.7153	0.103	142.942	8.58333	6.00478	Jaffe et al. (2012): Y. Ding, J. Campbell and R. Jaffé, unpublished data
Minor Channels	Temperate Forest	W1 (HBR LTER)	Summer	BPCA	43.95	-71.73	1.8462	0.089	153.85	7.41667	4.82071	Jaffe et al. (2012): Y. Ding, J. Campbell and R. Jaffé, unpublished data
Minor Channels	Temperate Forest	W2 (HBR LTER)	Summer	BPCA	43.95	-71.72	1.1114	0.0452	92.6167	3.76667	4.06694	Jaffe et al. (2012): Y. Ding, J. Campbell and R. Jaffé, unpublished data
Minor Channels	Wetland	Unnamed creek (above Cone Pond) (HBR* LTER)	Summer	BPCA	43.91	-71.6	5.59586	0.406775	466.322	33.8979	7.26921	Jaffe et al. (2012): Y. Ding, J. Campbell and R. Jaffé, unpublished data
Minor Channels	Wetland	W8 (HBR LTER)	Summer	BPCA	43.93	-71.76	4.4198	0.398205	368.316	33.1837	9.00957	Jaffe et al. (2012): Y. Ding, J. Campbell and R. Jaffé, unpublished data
Minor Channels	Wetland	Unnamed creek (below Cone Pond) (HBR* LTER)	Summer	BPCA	43.91	-71.6	7.17875	0.496622	598.23	41.3852	6.91794	Jaffe et al. (2012): Y. Ding, J. Campbell and R. Jaffé, unpublished data
Minor Channels	Wetland	W9 (HBR LTER)	Summer	BPCA	43.93	-71.75	15.5235	0.87212	1293.63	72.6767	5.61805	Jaffe et al. (2012): Y. Ding, J. Campbell and R. Jaffé, unpublished data
Minor Channels	Temperate Grassland	K20A (KNZ LTER)	Summer	BPCA	39.1	-96.58	1.397	0.0384	116.417	3.2	2.74875	Y. Ding, Y. Yamashita, W. Dodds, and R. Jaffé (2013) Dissolved black carbon in freshwater ecosystems: Is there an effect of recent fire history? Chemosphere, 90, 2557-2562, 10.1016/j.chemosphere.2012.10.098
Minor Channels	Temperate Grassland	N4D (KNZ LTER)	Summer	BPCA	39.09	-96.58	1.413	0.0411	117.75	3.425	2.9087	Y. Ding, Y. Yamashita, W. Dodds, and R. Jaffé (2013) Dissolved black carbon in freshwater ecosystems: Is there an effect of recent fire history? Chemosphere, 90, 2557-2562, 10.1016/j.chemosphere.2012.10.098
Minor Channels	Temperate Grassland	K2A (KNZ LTER)	Summer	BPCA	39.1	-96.58	1.482	0.045	123.5	3.75	3.03644	Y. Ding, Y. Yamashita, W. Dodds, and R. Jaffé (2013) Dissolved black carbon in freshwater ecosystems: Is there an effect of recent fire history? Chemosphere, 90, 2557-2562, 10.1016/j.chemosphere.2012.10.098
Minor Channels	Temperate Grassland	N4C (KNZ LTER)	Summer	BPCA	39.09	-96.6	1.489	0.0472	124.083	3.93333	3.16991	Y. Ding, Y. Yamashita, W. Dodds, and R. Jaffé (2013) Dissolved black carbon in freshwater ecosystems: Is there an effect of recent fire history? Chemosphere, 90, 2557-2562, 10.1016/j.chemosphere.2012.10.098
Minor Channels	Temperate Grassland	N1B (KNZ LTER)	Summer	BPCA	39.09	-96.58	1.595	0.0479	132.917	3.99167	3.00313	Y. Ding, Y. Yamashita, W. Dodds, and R. Jaffé (2013) Dissolved black carbon in freshwater ecosystems: Is there an effect of recent fire history? Chemosphere, 90, 2557-2562, 10.1016/j.chemosphere.2012.10.098
Minor Channels	Temperate Grassland	N2B (KNZ LTER)	Summer	BPCA	39.09	-96.59	1.637	0.0457	136.417	3.80833	2.79169	Y. Ding, Y. Yamashita, W. Dodds, and R. Jaffé (2013) Dissolved black carbon in freshwater ecosystems: Is there an effect of recent fire history? Chemosphere, 90, 2557-2562, 10.1016/j.chemosphere.2012.10.098
Minor Channels	Temperate Grassland	N20A (KNZ LTER)	Summer	BPCA	39.1	-96.6	1.651	0.0546	137.583	4.55	3.30709	Y. Ding, Y. Yamashita, W. Dodds, and R. Jaffé (2013) Dissolved black carbon in freshwater ecosystems: Is there an effect of recent fire history? Chemosphere, 90, 2557-2562, 10.1016/j.chemosphere.2012.10.098
Minor Channels	Temperate Grassland	N20B (KNZ LTER)	Summer	BPCA	39.09	-96.57	1.718	0.053	143.167	4.41667	3.08498	Y. Ding, Y. Yamashita, W. Dodds, and R. Jaffé (2013) Dissolved black carbon in freshwater ecosystems: Is there an effect of recent fire history? Chemosphere, 90, 2557-2562, 10.1016/j.chemosphere.2012.10.098
Minor Channels	Temperate Grassland	N2A (KNZ LTER)	Summer	BPCA	39.09	-96.61	1.731	0.0639	144.25	5.325	3.69151	Y. Ding, Y. Yamashita, W. Dodds, and R. Jaffé (2013) Dissolved black carbon in freshwater ecosystems: Is there an effect of recent fire history? Chemosphere, 90, 2557-2562, 10.1016/j.chemosphere.2012.10.098
Minor Channels	Temperate Grassland	K4A (KNZ LTER)	Summer	BPCA	39.1	-96.58	2.014	0.0853	167.833	7.10833	4.23535	Y. Ding, Y. Yamashita, W. Dodds, and R. Jaffé (2013) Dissolved black carbon in freshwater ecosystems: Is there an effect of recent fire history? Chemosphere, 90, 2557-2562, 10.1016/j.chemosphere.2012.10.098
Minor Channels	Temperate Grassland	20B (KNZ LTER)	Summer	BPCA	39.07	-96.58	2.48	0.1092	206.667	9.1	4.40323	Y. Ding, Y. Yamashita, W. Dodds, and R. Jaffé (2013) Dissolved black carbon in freshwater ecosystems: Is there an effect of recent fire history? Chemosphere, 90, 2557-2562, 10.1016/j.chemosphere.2012.10.098
Minor Channels	Savannah	Headwater channel Parque Nacional da Chapada dos Guimarães (C3.1)	Wet-Dry	BPCA	-15.27	-55.59	0.94	0.1164	78.3333	9.7	12.383	Jones, M. W., Aragão, L., Dittmar, T., Rezende, C., Almeida M., Johnson, B., Marques J., Niggemann, J., Rangel, T., and Quine, T. A. (2019) Environmental Controls on the Riverine Export of Dissolved Black Carbon, Global Biogeochemical Cycles, 10.1029/2018GB006140.
Minor Channels	Savannah	Headwater channel Parque Nacional da Chapada dos Guimarães (C3.10)	Wet-Dry	BPCA	-15.37	-55.96	0.71	0.1224	59.1667	10.2	17.2394	Jones, M. W., Aragão, L., Dittmar, T., Rezende, C., Almeida M., Johnson, B., Marques J., Niggemann, J., Rangel, T., and Quine, T. A. (2019) Environmental Controls on the Riverine Export of Dissolved Black Carbon, Global Biogeochemical Cycles, 10.1029/2018GB006140.
Minor Channels	Savannah	Headwater channel Parque Nacional da Chapada dos Guimarães (C3.11)	Wet-Dry	BPCA	-15.36	-55.94	0.83	0.1788	69.1667	14.9	21.5422	Jones, M. W., Aragão, L., Dittmar, T., Rezende, C., Almeida M., Johnson, B., Marques J., Niggemann, J., Rangel, T., and Quine, T. A. (2019) Environmental Controls on the Riverine Export of Dissolved Black Carbon, Global Biogeochemical Cycles, 10.1029/2018GB006140.
Minor Channels	Savannah	Headwater channel Parque Nacional da Chapada dos Guimarães (C3.14)	Wet-Dry	BPCA	-15.41	-55.82	3.44	0.1608	286.667	13.4	4.67442	Jones, M. W., Aragão, L., Dittmar, T., Rezende, C., Almeida M., Johnson, B., Marques J., Niggemann, J., Rangel, T., and Quine, T. A. (2019) Environmental Controls on the Riverine Export of Dissolved Black Carbon, Global Biogeochemical Cycles, 10.1029/2018GB006140.
Minor Channels	Savannah	Headwater channel Parque Nacional da Chapada dos Guimarães (C3.15)	Wet-Dry	BPCA	-15.37	-55.44	1.39	0.1116	115.833	9.3	8.02878	Jones, M. W., Aragão, L., Dittmar, T., Rezende, C., Almeida M., Johnson, B., Marques J., Niggemann, J., Rangel, T., and Quine, T. A. (2019) Environmental Controls on the Riverine Export of Dissolved Black Carbon, Global Biogeochemical Cycles, 10.1029/2018GB006140.
Minor Channels	Savannah	Headwater channel Parque Nacional da Chapada dos Guimarães (C3.16)	Wet-Dry	BPCA	-15.51	-55.4	1.8	0.1704	150	14.2	9.46667	Jones, M. W., Aragão, L., Dittmar, T., Rezende, C., Almeida M., Johnson, B., Marques J., Niggemann, J., Rangel, T., and Quine, T. A. (2019) Environmental Controls on the Riverine Export of Dissolved Black Carbon, Global Biogeochemical Cycles, 10.1029/2018GB006140.
Minor Channels	Savannah	Headwater channel Parque Nacional da Chapada dos Guimarães (C3.18)	Wet-Dry	BPCA	-15.4	-55.27	0.78	0.126	65	10.5	16.1538	Jones, M. W., Aragão, L., Dittmar, T., Rezende, C., Almeida M., Johnson, B., Marques J., Niggemann, J., Rangel, T., and Quine, T. A. (2019) Environmental Controls on the Riverine Export of Dissolved Black Carbon, Global Biogeochemical Cycles, 10.1029/2018GB006140.
Minor Channels	Savannah	Headwater channel Parque Nacional da Chapada dos Guimarães (C3.19)	Wet-Dry	BPCA	-15.4	-55.99	1.89	0.3636	157.5	30.3	19.2381	Jones, M. W., Aragão, L., Dittmar, T., Rezende, C., Almeida M., Johnson, B., Marques J., Niggemann, J., Rangel, T., and Quine, T. A. (2019) Environmental Controls on the Riverine Export of Dissolved Black Carbon, Global Biogeochemical Cycles, 10.1029/2018GB006140.
Minor Channels	Savannah	Headwater channel Parque Nacional da Chapada dos Guimarães (C3.2)	Wet-Dry	BPCA	-15.27	-55.61	0.66	0.1224	55	10.2	18.5455	Jones, M. W., Aragão, L., Dittmar, T., Rezende, C., Almeida M., Johnson, B., Marques J., Niggemann, J., Rangel, T., and Quine, T. A. (2019) Environmental Controls on the Riverine Export of Dissolved Black Carbon, Global Biogeochemical Cycles, 10.1029/2018GB006140.
Minor Channels	Savannah	Headwater channel Parque Nacional da Chapada dos Guimarães (C3.4)	Wet-Dry	BPCA	-15.38	-55.71	0.69	0.1224	57.5	10.2	17.7391	Jones, M. W., Aragão, L., Dittmar, T., Rezende, C., Almeida M., Johnson, B., Marques J., Niggemann, J., Rangel, T., and Quine, T. A. (2019) Environmental Controls on the Riverine Export of Dissolved Black Carbon, Global Biogeochemical Cycles, 10.1029/2018GB006140.
Minor Channels	Savannah	Headwater channel Parque Nacional da Chapada dos Guimarães (C3.7)	Wet-Dry	BPCA	-15.47	-55.53	0.51	0.0996	42.5	8.3	19.5294	Jones, M. W., Aragão, L., Dittmar, T., Rezende, C., Almeida M., Johnson, B., Marques J., Niggemann, J., Rangel, T., and Quine, T. A. (2019) Environmental Controls on the Riverine Export of Dissolved Black Carbon, Global Biogeochemical Cycles, 10.1029/2018GB006140.
Minor Channels	Savannah	Headwater channel Parque Nacional das Emas (C1.1)	Wet-Dry	BPCA	-18.69	-52.62	1.13	0.1236	94.1667	10.3	10.9381	Jones, M. W., Aragão, L., Dittmar, T., Rezende, C., Almeida M., Johnson, B., Marques J., Niggemann, J., Rangel, T., and Quine, T. A. (2019) Environmental Controls on the Riverine Export of Dissolved Black Carbon, Global Biogeochemical Cycles, 10.1029/2018GB006140.
Minor Channels	Savannah	Headwater channel Parque Nacional das Emas (C1.10)	Wet-Dry	BPCA	-18.55	-52.74	2.06	0.3144	171.667	26.2	15.2621	Jones, M. W., Aragão, L., Dittmar, T., Rezende, C., Almeida M., Johnson, B., Marques J., Niggemann, J., Rangel, T., and Quine, T. A. (2019) Environmental Controls on the Riverine Export of Dissolved Black Carbon, Global Biogeochemical Cycles, 10.1029/2018GB006140.
Minor Channels	Savannah	Headwater channel Parque Nacional das Emas (C1.11)	Wet-Dry	BPCA	-18.53	-52.74	1.75	0.1872	145.833	15.6	10.6971	Jones, M. W., Aragão, L., Dittmar, T., Rezende, C., Almeida M., Johnson, B., Marques J., Niggemann, J., Rangel, T., and Quine, T. A. (2019) Environmental Controls on the Riverine Export of Dissolved Black Carbon, Global Biogeochemical Cycles, 10.1029/2018GB006140.
Minor Channels	Savannah	Headwater channel Parque Nacional das Emas (C1.13)	Wet-Dry	BPCA	-18.26	-52.89	1.23	0.2748	102.5	22.9	22.3415	Jones, M. W., Aragão, L., Dittmar, T., Rezende, C., Almeida M., Johnson, B., Marques J., Niggemann, J., Rangel, T., and Quine, T. A. (2019) Environmental Controls on the Riverine Export of Dissolved Black Carbon, Global Biogeochemical Cycles, 10.1029/2018GB006140.
Minor Channels	Savannah	Headwater channel Parque Nacional das Emas (C1.14)	Wet-Dry	BPCA	-18.36	-52.64	1.54	0.2796	128.333	23.3	18.1558	Jones, M. W., Aragão, L., Dittmar, T., Rezende, C., Almeida M., Johnson, B., Marques J., Niggemann, J., Rangel, T., and Quine, T. A. (2019) Environmental Controls on the Riverine Export of Dissolved Black Carbon, Global Biogeochemical Cycles, 10.1029/2018GB006140.
Minor Channels	Savannah	Headwater channel Parque Nacional das Emas (C1.17)	Wet-Dry	BPCA	-18.05	-52.79	1.72	0.2256	143.333	18.8	13.1163	Jones, M. W., Aragão, L., Dittmar, T., Rezende, C., Almeida M., Johnson, B., Marques J., Niggemann, J., Rangel, T., and Quine, T. A. (2019) Environmental Controls on the Riverine Export of Dissolved Black Carbon, Global Biogeochemical Cycles, 10.1029/2018GB006140.
Minor Channels	Savannah	Headwater channel Parque Nacional das Emas (C1.18)	Wet-Dry	BPCA	-18.05	-52.79	1.16	0.1128	96.6667	9.4	9.72414	Jones, M. W., Aragão, L., Dittmar, T., Rezende, C., Almeida M., Johnson, B., Marques J., Niggemann, J., Rangel, T., and Quine, T. A. (2019) Environmental Controls on the Riverine Export of Dissolved Black Carbon, Global Biogeochemical Cycles, 10.1029/2018GB006140.
Minor Channels	Savannah	Headwater channel Parque Nacional das Emas (C1.19)	Wet-Dry	BPCA	-17.76	-52.51	1.02	0.1932	85	16.1	18.9412	Jones, M. W., Aragão, L., Dittmar, T., Rezende, C., Almeida M., Johnson, B., Marques J., Niggemann, J., Rangel, T., and Quine, T. A. (2019) Environmental Controls on the Riverine Export of Dissolved Black Carbon, Global Biogeochemical Cycles, 10.1029/2018GB006140.
Minor Channels	Savannah	Headwater channel Parque Nacional das Emas (C1.2)	Wet-Dry	BPCA	-18.55	-52.63	1.13	0.2532	94.1667	21.1	22.4071	Jones, M. W., Aragão, L., Dittmar, T., Rezende, C., Almeida M., Johnson, B., Marques J., Niggemann, J., Rangel, T., and Quine, T. A. (2019) Environmental Controls on the Riverine Export of Dissolved Black Carbon, Global Biogeochemical Cycles, 10.1029/2018GB006140.
Minor Channels	Savannah	Headwater channel Parque Nacional das Emas (C1.20)	Wet-Dry	BPCA	-17.83	-52.6	1.19	0.2472	99.1667	20.6	20.7731	Jones, M. W., Aragão, L., Dittmar, T., Rezende, C., Almeida M., Johnson, B., Marques J., Niggemann, J., Rangel, T., and Quine, T. A. (2019) Environmental Controls on the Riverine Export of Dissolved Black Carbon, Global Biogeochemical Cycles, 10.1029/2018GB006140.
Minor Channels	Savannah	Headwater channel Parque Nacional das Emas (C1.22)	Wet-Dry	BPCA	-18.07	-52.38	0.93	0.252	77.5	21	27.0968	Jones, M. W., Aragão, L., Dittmar, T., Rezende, C., Almeida M., Johnson, B., Marques J., Niggemann, J., Rangel, T., and Quine, T. A. (2019) Environmental Controls on the Riverine Export of Dissolved Black Carbon, Global Biogeochemical Cycles, 10.1029/2018GB006140.
Minor Channels	Savannah	Headwater channel Parque Nacional das Emas (C1.23)	Wet-Dry	BPCA	-17.71	-52.58	1.84	0.2832	153.333	23.6	15.3913	Jones, M. W., Aragão, L., Dittmar, T., Rezende, C., Almeida M., Johnson, B., Marques J., Niggemann, J., Rangel, T., and Quine, T. A. (2019) Environmental Controls on the Riverine Export of Dissolved Black Carbon, Global Biogeochemical Cycles, 10.1029/2018GB006140.
Minor Channels	Savannah	Headwater channel Parque Nacional das Emas (C1.24)	Wet-Dry	BPCA	-17.78	-52.57	1.99	0.2484	165.833	20.7	12.4824	Jones, M. W., Aragão, L., Dittmar, T., Rezende, C., Almeida M., Johnson, B., Marques J., Niggemann, J., Rangel, T., and Quine, T. A. (2019) Environmental Controls on the Riverine Export of Dissolved Black Carbon, Global Biogeochemical Cycles, 10.1029/2018GB006140.
Minor Channels	Savannah	Headwater channel Parque Nacional das Emas (C1.25)	Wet-Dry	BPCA	-18.04	-52.43	1.13	0.2376	94.1667	19.8	21.0265	Jones, M. W., Aragão, L., Dittmar, T., Rezende, C., Almeida M., Johnson, B., Marques J., Niggemann, J., Rangel, T., and Quine, T. A. (2019) Environmental Controls on the Riverine Export of Dissolved Black Carbon, Global Biogeochemical Cycles, 10.1029/2018GB006140.
Minor Channels	Savannah	Headwater channel Parque Nacional das Emas (C1.4)	Wet-Dry	BPCA	-18.23	-52.64	0.77	0.1488	64.1667	12.4	19.3247	Jones, M. W., Aragão, L., Dittmar, T., Rezende, C., Almeida M., Johnson, B., Marques J., Niggemann, J., Rangel, T., and Quine, T. A. (2019) Environmental Controls on the Riverine Export of Dissolved Black Carbon, Global Biogeochemical Cycles, 10.1029/2018GB006140.
Minor Channels	Savannah	Headwater channel Parque Nacional das Emas (C1.5)	Wet-Dry	BPCA	-17.84	-52.72	1.3	0.198	108.333	16.5	15.2308	Jones, M. W., Aragão, L., Dittmar, T., Rezende, C., Almeida M., Johnson, B., Marques J., Niggemann, J., Rangel, T., and Quine, T. A. (2019) Environmental Controls on the Riverine Export of Dissolved Black Carbon, Global Biogeochemical Cycles, 10.1029/2018GB006140.
Minor Channels	Savannah	Headwater channel Parque Nacional das Emas (C1.6)	Wet-Dry	BPCA	-18.06	-52.38	1.2	0.2004	100	16.7	16.7	Jones, M. W., Aragão, L., Dittmar, T., Rezende, C., Almeida M., Johnson, B., Marques J., Niggemann, J., Rangel, T., and Quine, T. A. (2019) Environmental Controls on the Riverine Export of Dissolved Black Carbon, Global Biogeochemical Cycles, 10.1029/2018GB006140.
Minor Channels	Savannah	Headwater channel Parque Nacional das Emas (C1.7)	Wet-Dry	BPCA	-18.83	-52.28	0.91	0.1848	75.8333	15.4	20.3077	Jones, M. W., Aragão, L., Dittmar, T., Rezende, C., Almeida M., Johnson, B., Marques J., Niggemann, J., Rangel, T., and Quine, T. A. (2019) Environmental Controls on the Riverine Export of Dissolved Black Carbon, Global Biogeochemical Cycles, 10.1029/2018GB006140.
Minor Channels	Savannah	Headwaters of the Rio das Garças (C2.11)	Wet-Dry	BPCA	-16.41	-53.55	1.2	0.1788	100	14.9	14.9	Jones, M. W., Aragão, L., Dittmar, T., Rezende, C., Almeida M., Johnson, B., Marques J., Niggemann, J., Rangel, T., and Quine, T. A. (2019) Environmental Controls on the Riverine Export of Dissolved Black Carbon, Global Biogeochemical Cycles, 10.1029/2018GB006140.
Minor Channels	Savannah	Headwaters of the Rio das Garças (C2.12)	Wet-Dry	BPCA	-16.42	-53.52	1.03	0.1428	85.8333	11.9	13.8641	Jones, M. W., Aragão, L., Dittmar, T., Rezende, C., Almeida M., Johnson, B., Marques J., Niggemann, J., Rangel, T., and Quine, T. A. (2019) Environmental Controls on the Riverine Export of Dissolved Black Carbon, Global Biogeochemical Cycles, 10.1029/2018GB006140.
Minor Channels	Savannah	Headwaters of the Rio das Garças (C2.13)	Wet-Dry	BPCA	-16.44	-53.47	1.61	0.2112	134.167	17.6	13.118	Jones, M. W., Aragão, L., Dittmar, T., Rezende, C., Almeida M., Johnson, B., Marques J., Niggemann, J., Rangel, T., and Quine, T. A. (2019) Environmental Controls on the Riverine Export of Dissolved Black Carbon, Global Biogeochemical Cycles, 10.1029/2018GB006140.
Minor Channels	Savannah	Headwaters of the Rio das Garças (C2.14)	Wet-Dry	BPCA	-16.48	-53.46	1.37	0.192	114.167	16	14.0146	Jones, M. W., Aragão, L., Dittmar, T., Rezende, C., Almeida M., Johnson, B., Marques J., Niggemann, J., Rangel, T., and Quine, T. A. (2019) Environmental Controls on the Riverine Export of Dissolved Black Carbon, Global Biogeochemical Cycles, 10.1029/2018GB006140.
Minor Channels	Savannah	Headwaters of the Rio das Garças (C2.15)	Wet-Dry	BPCA	-16.49	-53.33	2.52	0.24	210	20	9.52381	Jones, M. W., Aragão, L., Dittmar, T., Rezende, C., Almeida M., Johnson, B., Marques J., Niggemann, J., Rangel, T., and Quine, T. A. (2019) Environmental Controls on the Riverine Export of Dissolved Black Carbon, Global Biogeochemical Cycles, 10.1029/2018GB006140.
Minor Channels	Savannah	Headwaters of the Rio das Garças (C2.2)	Wet-Dry	BPCA	-16.59	-53.38	2.47	0.2772	205.833	23.1	11.2227	Jones, M. W., Aragão, L., Dittmar, T., Rezende, C., Almeida M., Johnson, B., Marques J., Niggemann, J., Rangel, T., and Quine, T. A. (2019) Environmental Controls on the Riverine Export of Dissolved Black Carbon, Global Biogeochemical Cycles, 10.1029/2018GB006140.
Minor Channels	Savannah	Headwaters of the Rio das Garças (C2.4)	Wet-Dry	BPCA	-16.85	-53.55	2.11	0.2136	175.833	17.8	10.1232	Jones, M. W., Aragão, L., Dittmar, T., Rezende, C., Almeida M., Johnson, B., Marques J., Niggemann, J., Rangel, T., and Quine, T. A. (2019) Environmental Controls on the Riverine Export of Dissolved Black Carbon, Global Biogeochemical Cycles, 10.1029/2018GB006140.
Minor Channels	Savannah	Headwaters of the Rio das Garças (C2.5)	Wet-Dry	BPCA	-16.72	-53.64	2.99	0.2052	249.167	17.1	6.86288	Jones, M. W., Aragão, L., Dittmar, T., Rezende, C., Almeida M., Johnson, B., Marques J., Niggemann, J., Rangel, T., and Quine, T. A. (2019) Environmental Controls on the Riverine Export of Dissolved Black Carbon, Global Biogeochemical Cycles, 10.1029/2018GB006140.
Minor Channels	Savannah	Headwaters of the Rio das Garças (C2.7)	Wet-Dry	BPCA	-16.74	-53.4	2.19	0.2208	182.5	18.4	10.0822	Jones, M. W., Aragão, L., Dittmar, T., Rezende, C., Almeida M., Johnson, B., Marques J., Niggemann, J., Rangel, T., and Quine, T. A. (2019) Environmental Controls on the Riverine Export of Dissolved Black Carbon, Global Biogeochemical Cycles, 10.1029/2018GB006140.
Minor Channels	Boreal Forest	Hess Creek (BNZ* LTER)	Summer	BPCA	65.67	-149.1	14.254	0.781485	1187.83	65.1237	5.48256	Jaffe et al. (2012): Y. Ding and R. Jaffé, unpublished data
Minor Channels	Temperate Forest	Highlands Fall Creek (CWT* LTER)	Summer	BPCA	34.81	-83.95	1.62	0.00791632	135	0.659693	0.488662	Jaffe et al. (2012): Y. Ding and R. Jaffé, unpublished data
Minor Channels	Temperate Forest	Little Ocmulgee	Spring	BPCA	31.9352	-82.6706	7.65	0.5	637.5	41.6667	6.53595	J. Alan Roebuck, Jr., Michael Seidel, Thorsten Dittmar, Rudolf Jaffé (2018) Land Use Controls on the Spatial Variability of Dissolved Black Carbon in a Subtropical Watershed, ﻿Environmental Science & Technology, 10.1021/acs.est.8b00190
Minor Channels	Temperate Forest	Little River	Spring	BPCA	33.314	-83.4371	2.08	0.07	173.333	5.83333	3.36538	J. Alan Roebuck, Jr., Michael Seidel, Thorsten Dittmar, Rudolf Jaffé (2018) Land Use Controls on the Spatial Variability of Dissolved Black Carbon in a Subtropical Watershed, ﻿Environmental Science & Technology, 10.1021/acs.est.8b00190
Minor Channels	Temperate Forest	Muder Creek	Spring	BPCA	33.2524	-83.4813	1.77	0.04	147.5	3.33333	2.25989	J. Alan Roebuck, Jr., Michael Seidel, Thorsten Dittmar, Rudolf Jaffé (2018) Land Use Controls on the Spatial Variability of Dissolved Black Carbon in a Subtropical Watershed, ﻿Environmental Science & Technology, 10.1021/acs.est.8b00190
Minor Channels	Temperate Forest	Mulberry Creek	Spring	BPCA	34.0551	-83.7171	1.63	0.01	135.833	0.833333	0.613497	J. Alan Roebuck, Jr., Michael Seidel, Thorsten Dittmar, Rudolf Jaffé (2018) Land Use Controls on the Spatial Variability of Dissolved Black Carbon in a Subtropical Watershed, ﻿Environmental Science & Technology, 10.1021/acs.est.8b00190
Minor Channels	Glaciers	Nenana (BNZ* LTER)	Summer	BPCA	64.21	-149.28	0.5622	0.0104228	46.85	0.868563	1.85392	Jaffe et al. (2012): Y. Ding and R. Jaffé, unpublished data
Minor Channels	Temperate Forest	North Oconee 2	Spring	BPCA	34.2003	-83.5158	1.29	0.02	107.5	1.66667	1.55039	J. Alan Roebuck, Jr., Michael Seidel, Thorsten Dittmar, Rudolf Jaffé (2018) Land Use Controls on the Spatial Variability of Dissolved Black Carbon in a Subtropical Watershed, ﻿Environmental Science & Technology, 10.1021/acs.est.8b00190
Minor Channels	Temperate Forest	North Oconee 4	Spring	BPCA	33.9589	-83.3668	1.5	0.02	125	1.66667	1.33333	J. Alan Roebuck, Jr., Michael Seidel, Thorsten Dittmar, Rudolf Jaffé (2018) Land Use Controls on the Spatial Variability of Dissolved Black Carbon in a Subtropical Watershed, ﻿Environmental Science & Technology, 10.1021/acs.est.8b00190
Minor Channels	Temperate Forest	Middle Oconee	Spring	BPCA	33.9185	-83.39	1.58	0.03	131.667	2.5	1.89873	J. Alan Roebuck, Jr., Michael Seidel, Thorsten Dittmar, Rudolf Jaffé (2018) Land Use Controls on the Spatial Variability of Dissolved Black Carbon in a Subtropical Watershed, ﻿Environmental Science & Technology, 10.1021/acs.est.8b00190
Minor Channels	Temperate Forest	Oconee 1	Spring	BPCA	33.7207	-83.2956	1.45	0.04	120.833	3.33333	2.75862	J. Alan Roebuck, Jr., Michael Seidel, Thorsten Dittmar, Rudolf Jaffé (2018) Land Use Controls on the Spatial Variability of Dissolved Black Carbon in a Subtropical Watershed, ﻿Environmental Science & Technology, 10.1021/acs.est.8b00190
Minor Channels	Temperate Forest	Oconee 2	Spring	BPCA	33.0838	-83.2148	2.9	0.14	241.667	11.6667	4.82759	J. Alan Roebuck, Jr., Michael Seidel, Thorsten Dittmar, Rudolf Jaffé (2018) Land Use Controls on the Spatial Variability of Dissolved Black Carbon in a Subtropical Watershed, ﻿Environmental Science & Technology, 10.1021/acs.est.8b00190
Minor Channels	Temperate Forest	Middle Oconee 3	Spring	BPCA	34.0318	-83.5633	1.5	0.01	125	0.833333	0.666667	J. Alan Roebuck, Jr., Michael Seidel, Thorsten Dittmar, Rudolf Jaffé (2018) Land Use Controls on the Spatial Variability of Dissolved Black Carbon in a Subtropical Watershed, ﻿Environmental Science & Technology, 10.1021/acs.est.8b00190
Minor Channels	Temperate Forest	Ohoopee	Spring	BPCA	31.9205	-82.1126	9.7	0.48	808.333	40	4.94845	J. Alan Roebuck, Jr., Michael Seidel, Thorsten Dittmar, Rudolf Jaffé (2018) Land Use Controls on the Spatial Variability of Dissolved Black Carbon in a Subtropical Watershed, ﻿Environmental Science & Technology, 10.1021/acs.est.8b00190
Minor Channels	Wetland	Paraguai	Wet	BPCA	-17.75	-57.62	5.464	0.684008	455.333	57.0007	12.5185	Jaffe et al. (2012): Y. Ding and R. Jaffé, unpublished data
Minor Channels	Wetland	Paraguai	Wet	BPCA	-17.93	-57.47	5.559	0.618733	463.25	51.5611	11.1303	Jaffe et al. (2012): Y. Ding and R. Jaffé, unpublished data
Minor Channels	Boreal Forest	Poker Creek	Summer	BPCA	65.18	-147.44	2.004	0.1077	167	8.975	5.37425	Jaffe et al. (2012): Y. Ding and R. Jaffé, unpublished data
Minor Channels	Temperate Forest	Poudre (PBR)	Spring	BPCA	40.7	-105.54	2.68	0.12	223.333	10	4.47761	Wagner, Sasha, Cawley, Kaelin M., Rosario-Ortiz, Fernando L., Jaffé, Rudolf (2015) In-stream sources and links between particulate and dissolved black carbon following a wildfire. Biogeochemistry, 10.1007/s10533-015-0088-1
Minor Channels	Temperate Forest	Poudre (PBR)	Spring	BPCA	40.7	-105.54	1.56	0.047	130	3.91667	3.01282	Wagner, Sasha, Cawley, Kaelin M., Rosario-Ortiz, Fernando L., Jaffé, Rudolf (2015) In-stream sources and links between particulate and dissolved black carbon following a wildfire. Biogeochemistry, 10.1007/s10533-015-0088-1
Minor Channels	Temperate Forest	Poudre (PBR)	Spring	BPCA	40.7	-105.54	4.41	0.17	367.5	14.1667	3.85488	Wagner, Sasha, Cawley, Kaelin M., Rosario-Ortiz, Fernando L., Jaffé, Rudolf (2015) In-stream sources and links between particulate and dissolved black carbon following a wildfire. Biogeochemistry, 10.1007/s10533-015-0088-1
Minor Channels	Temperate Forest	Poudre (PBR)	Spring	BPCA	40.7	-105.54	8.41	0.3	700.833	25	3.56718	Wagner, Sasha, Cawley, Kaelin M., Rosario-Ortiz, Fernando L., Jaffé, Rudolf (2015) In-stream sources and links between particulate and dissolved black carbon following a wildfire. Biogeochemistry, 10.1007/s10533-015-0088-1
Minor Channels	Temperate Forest	Poudre (PBR)	Summer	BPCA	40.7	-105.54	5.86	0.34	488.333	28.3333	5.80205	Wagner, Sasha, Cawley, Kaelin M., Rosario-Ortiz, Fernando L., Jaffé, Rudolf (2015) In-stream sources and links between particulate and dissolved black carbon following a wildfire. Biogeochemistry, 10.1007/s10533-015-0088-1
Minor Channels	Temperate Forest	Poudre (PBR)	Summer	BPCA	40.7	-105.54	5	0.29	416.667	24.1667	5.8	Wagner, Sasha, Cawley, Kaelin M., Rosario-Ortiz, Fernando L., Jaffé, Rudolf (2015) In-stream sources and links between particulate and dissolved black carbon following a wildfire. Biogeochemistry, 10.1007/s10533-015-0088-1
Minor Channels	Temperate Forest	Poudre (PBR)	Summer	BPCA	40.7	-105.54	2.66	0.17	221.667	14.1667	6.39098	Wagner, Sasha, Cawley, Kaelin M., Rosario-Ortiz, Fernando L., Jaffé, Rudolf (2015) In-stream sources and links between particulate and dissolved black carbon following a wildfire. Biogeochemistry, 10.1007/s10533-015-0088-1
Minor Channels	Temperate Forest	Poudre (PBR)	Summer	BPCA	40.7	-105.54	2.51	0.12	209.167	10	4.78088	Wagner, Sasha, Cawley, Kaelin M., Rosario-Ortiz, Fernando L., Jaffé, Rudolf (2015) In-stream sources and links between particulate and dissolved black carbon following a wildfire. Biogeochemistry, 10.1007/s10533-015-0088-1
Minor Channels	Temperate Forest	Poudre (PBR)	Summer	BPCA	40.7	-105.54	2.16	0.14	180	11.6667	6.48148	Wagner, Sasha, Cawley, Kaelin M., Rosario-Ortiz, Fernando L., Jaffé, Rudolf (2015) In-stream sources and links between particulate and dissolved black carbon following a wildfire. Biogeochemistry, 10.1007/s10533-015-0088-1
Minor Channels	Temperate Forest	Poudre (PBR)	Summer	BPCA	40.7	-105.54	2.69	0.14	224.167	11.6667	5.20446	Wagner, Sasha, Cawley, Kaelin M., Rosario-Ortiz, Fernando L., Jaffé, Rudolf (2015) In-stream sources and links between particulate and dissolved black carbon following a wildfire. Biogeochemistry, 10.1007/s10533-015-0088-1
Minor Channels	Temperate Forest	Poudre (PSF)	Spring	BPCA	40.69	-105.45	2.35	0.13	195.833	10.8333	5.53191	Wagner, Sasha, Cawley, Kaelin M., Rosario-Ortiz, Fernando L., Jaffé, Rudolf (2015) In-stream sources and links between particulate and dissolved black carbon following a wildfire. Biogeochemistry, 10.1007/s10533-015-0088-1
Minor Channels	Temperate Forest	Poudre (PSF)	Spring	BPCA	40.69	-105.45	1.76	0.066	146.667	5.5	3.75	Wagner, Sasha, Cawley, Kaelin M., Rosario-Ortiz, Fernando L., Jaffé, Rudolf (2015) In-stream sources and links between particulate and dissolved black carbon following a wildfire. Biogeochemistry, 10.1007/s10533-015-0088-1
Minor Channels	Temperate Forest	Poudre (PSF)	Spring	BPCA	40.69	-105.45	5.49	0.27	457.5	22.5	4.91803	Wagner, Sasha, Cawley, Kaelin M., Rosario-Ortiz, Fernando L., Jaffé, Rudolf (2015) In-stream sources and links between particulate and dissolved black carbon following a wildfire. Biogeochemistry, 10.1007/s10533-015-0088-1
Minor Channels	Temperate Forest	Poudre (PSF)	Spring	BPCA	40.69	-105.45	7.87	0.33	655.833	27.5	4.19314	Wagner, Sasha, Cawley, Kaelin M., Rosario-Ortiz, Fernando L., Jaffé, Rudolf (2015) In-stream sources and links between particulate and dissolved black carbon following a wildfire. Biogeochemistry, 10.1007/s10533-015-0088-1
Minor Channels	Temperate Forest	Poudre (PSF)	Summer	BPCA	40.69	-105.45	6.03	0.34	502.5	28.3333	5.63847	Wagner, Sasha, Cawley, Kaelin M., Rosario-Ortiz, Fernando L., Jaffé, Rudolf (2015) In-stream sources and links between particulate and dissolved black carbon following a wildfire. Biogeochemistry, 10.1007/s10533-015-0088-1
Minor Channels	Temperate Forest	Poudre (PSF)	Summer	BPCA	40.69	-105.45	5.08	0.3	423.333	25	5.90551	Wagner, Sasha, Cawley, Kaelin M., Rosario-Ortiz, Fernando L., Jaffé, Rudolf (2015) In-stream sources and links between particulate and dissolved black carbon following a wildfire. Biogeochemistry, 10.1007/s10533-015-0088-1
Minor Channels	Temperate Forest	Poudre (PSF)	Summer	BPCA	40.69	-105.45	2.81	0.17	234.167	14.1667	6.04982	Wagner, Sasha, Cawley, Kaelin M., Rosario-Ortiz, Fernando L., Jaffé, Rudolf (2015) In-stream sources and links between particulate and dissolved black carbon following a wildfire. Biogeochemistry, 10.1007/s10533-015-0088-1
Minor Channels	Temperate Forest	Poudre (PSF)	Summer	BPCA	40.69	-105.45	2.63	0.1	219.167	8.33333	3.80228	Wagner, Sasha, Cawley, Kaelin M., Rosario-Ortiz, Fernando L., Jaffé, Rudolf (2015) In-stream sources and links between particulate and dissolved black carbon following a wildfire. Biogeochemistry, 10.1007/s10533-015-0088-1
Minor Channels	Temperate Forest	Poudre (PSF)	Summer	BPCA	40.69	-105.45	2.27	0.15	189.167	12.5	6.60793	Wagner, Sasha, Cawley, Kaelin M., Rosario-Ortiz, Fernando L., Jaffé, Rudolf (2015) In-stream sources and links between particulate and dissolved black carbon following a wildfire. Biogeochemistry, 10.1007/s10533-015-0088-1
Minor Channels	Temperate Forest	Poudre (PSF)	Summer	BPCA	40.69	-105.45	2.46	0.14	205	11.6667	5.69106	Wagner, Sasha, Cawley, Kaelin M., Rosario-Ortiz, Fernando L., Jaffé, Rudolf (2015) In-stream sources and links between particulate and dissolved black carbon following a wildfire. Biogeochemistry, 10.1007/s10533-015-0088-1
Minor Channels	Temperate Forest	Poudre (PNF)	Spring	BPCA	40.7	-105.25	2.25	0.08	187.5	6.66667	3.55556	Wagner, Sasha, Cawley, Kaelin M., Rosario-Ortiz, Fernando L., Jaffé, Rudolf (2015) In-stream sources and links between particulate and dissolved black carbon following a wildfire. Biogeochemistry, 10.1007/s10533-015-0088-1
Minor Channels	Temperate Forest	Poudre (PNF)	Spring	BPCA	40.7	-105.25	2.09	0.089	174.167	7.41667	4.25837	Wagner, Sasha, Cawley, Kaelin M., Rosario-Ortiz, Fernando L., Jaffé, Rudolf (2015) In-stream sources and links between particulate and dissolved black carbon following a wildfire. Biogeochemistry, 10.1007/s10533-015-0088-1
Minor Channels	Temperate Forest	Poudre (PNF)	Spring	BPCA	40.7	-105.25	6.43	0.34	535.833	28.3333	5.28771	Wagner, Sasha, Cawley, Kaelin M., Rosario-Ortiz, Fernando L., Jaffé, Rudolf (2015) In-stream sources and links between particulate and dissolved black carbon following a wildfire. Biogeochemistry, 10.1007/s10533-015-0088-1
Minor Channels	Temperate Forest	Poudre (PNF)	Spring	BPCA	40.7	-105.25	8.41	0.34	700.833	28.3333	4.04281	Wagner, Sasha, Cawley, Kaelin M., Rosario-Ortiz, Fernando L., Jaffé, Rudolf (2015) In-stream sources and links between particulate and dissolved black carbon following a wildfire. Biogeochemistry, 10.1007/s10533-015-0088-1
Minor Channels	Temperate Forest	Poudre (PNF)	Summer	BPCA	40.7	-105.25	6.35	0.25	529.167	20.8333	3.93701	Wagner, Sasha, Cawley, Kaelin M., Rosario-Ortiz, Fernando L., Jaffé, Rudolf (2015) In-stream sources and links between particulate and dissolved black carbon following a wildfire. Biogeochemistry, 10.1007/s10533-015-0088-1
Minor Channels	Temperate Forest	Poudre (PNF)	Summer	BPCA	40.7	-105.25	4.9	0.24	408.333	20	4.89796	Wagner, Sasha, Cawley, Kaelin M., Rosario-Ortiz, Fernando L., Jaffé, Rudolf (2015) In-stream sources and links between particulate and dissolved black carbon following a wildfire. Biogeochemistry, 10.1007/s10533-015-0088-1
Minor Channels	Temperate Forest	Poudre (PNF)	Summer	BPCA	40.7	-105.25	2.86	0.14	238.333	11.6667	4.8951	Wagner, Sasha, Cawley, Kaelin M., Rosario-Ortiz, Fernando L., Jaffé, Rudolf (2015) In-stream sources and links between particulate and dissolved black carbon following a wildfire. Biogeochemistry, 10.1007/s10533-015-0088-1
Minor Channels	Temperate Forest	Poudre (PNF)	Summer	BPCA	40.7	-105.25	2.97	0.18	247.5	15	6.06061	Wagner, Sasha, Cawley, Kaelin M., Rosario-Ortiz, Fernando L., Jaffé, Rudolf (2015) In-stream sources and links between particulate and dissolved black carbon following a wildfire. Biogeochemistry, 10.1007/s10533-015-0088-1
Minor Channels	Temperate Forest	Poudre (PNF)	Summer	BPCA	40.7	-105.25	2.88	0.19	240	15.8333	6.59722	Wagner, Sasha, Cawley, Kaelin M., Rosario-Ortiz, Fernando L., Jaffé, Rudolf (2015) In-stream sources and links between particulate and dissolved black carbon following a wildfire. Biogeochemistry, 10.1007/s10533-015-0088-1
Minor Channels	Temperate Forest	Poudre (PNF)	Summer	BPCA	40.7	-105.25	2.52	0.16	210	13.3333	6.34921	Wagner, Sasha, Cawley, Kaelin M., Rosario-Ortiz, Fernando L., Jaffé, Rudolf (2015) In-stream sources and links between particulate and dissolved black carbon following a wildfire. Biogeochemistry, 10.1007/s10533-015-0088-1
Minor Channels	Peatland	Shark Slough (FCE LTER)	Multi-Season Average	BPCA	25.55	-80.79	20.1761	2.65705	1681.34	221.421	13.1693	Jaffe et al. (2012): Y. Ding and R. Jaffé, unpublished data
Minor Channels	Temperate Forest	Shooting Creek (CWT* LTER)	Summer	BPCA	35.02	-82.68	1.57	0.003019	130.833	0.251583	0.192293	Jaffe et al. (2012): Y. Ding and R. Jaffé, unpublished data
Minor Channels	Glaciers	Susitna (BNZ* LTER)	Summer	BPCA	62.24	-150.47	0.5723	0.00730393	47.6917	0.608661	1.27624	Jaffe et al. (2012): Y. Ding and R. Jaffé, unpublished data
Minor Channels	Glaciers	Tanana (lower) (BNZ* LTER)	Summer	BPCA	64.3	-146.74	0.9608	0.0279977	80.0667	2.33314	2.914	Jaffe et al. (2012): Y. Ding and R. Jaffé, unpublished data
Minor Channels	Glaciers	Tanana (upper) (BNZ* LTER)	Summer	BPCA	64.16	-145.81	0.962	0.036761	80.1667	3.06342	3.82131	Jaffe et al. (2012): Y. Ding and R. Jaffé, unpublished data
Minor Channels	Boreal Forest	Tatalina (BNZ* LTER)	Summer	BPCA	65.33	-148.31	10.43	0.653708	869.167	54.4756	6.26757	Jaffe et al. (2012): Y. Ding and R. Jaffé, unpublished data
Minor Channels	Boreal Forest	Tolovana (BNZ* LTER)	Summer	BPCA	65.47	-148.27	10.5	0.779865	875	64.9888	7.42729	Jaffe et al. (2012): Y. Ding and R. Jaffé, unpublished data
Minor Channels	Tropical Forest	Tributary to Paraíba do Sul (AF1.17)	Wet-Dry	BPCA	-25.58	-53.5	1.61	0.096	134.167	8	5.96273	Jones, M. W., Aragão, L., Dittmar, T., Rezende, C., Almeida M., Johnson, B., Marques J., Niggemann, J., Rangel, T., and Quine, T. A. (2019) Environmental Controls on the Riverine Export of Dissolved Black Carbon, Global Biogeochemical Cycles, 10.1029/2018GB006140.
Minor Channels	Tropical Forest	Tributary to Paraíba do Sul (AF1.12)	Wet-Dry	BPCA	-25.51	-53.54	1.42	0.0984	118.333	8.2	6.92958	Jones, M. W., Aragão, L., Dittmar, T., Rezende, C., Almeida M., Johnson, B., Marques J., Niggemann, J., Rangel, T., and Quine, T. A. (2019) Environmental Controls on the Riverine Export of Dissolved Black Carbon, Global Biogeochemical Cycles, 10.1029/2018GB006140.
Minor Channels	Tropical Forest	Tributary to Paraíba do Sul (AF1.11)	Wet-Dry	BPCA	-25.59	-53.63	1.95	0.0336	162.5	2.8	1.72308	Jones, M. W., Aragão, L., Dittmar, T., Rezende, C., Almeida M., Johnson, B., Marques J., Niggemann, J., Rangel, T., and Quine, T. A. (2019) Environmental Controls on the Riverine Export of Dissolved Black Carbon, Global Biogeochemical Cycles, 10.1029/2018GB006140.
Minor Channels	Tropical Forest	Tributary to Paraíba do Sul (AF1.15)	Wet-Dry	BPCA	-25.48	-53.63	1.58	0.1416	131.667	11.8	8.96203	Jones, M. W., Aragão, L., Dittmar, T., Rezende, C., Almeida M., Johnson, B., Marques J., Niggemann, J., Rangel, T., and Quine, T. A. (2019) Environmental Controls on the Riverine Export of Dissolved Black Carbon, Global Biogeochemical Cycles, 10.1029/2018GB006140.
Minor Channels	Tropical Forest	Tributary to Paraíba do Sul (AF1.4)	Wet-Dry	BPCA	-25.5	-53.68	1.3	0.0996	108.333	8.3	7.66154	Jones, M. W., Aragão, L., Dittmar, T., Rezende, C., Almeida M., Johnson, B., Marques J., Niggemann, J., Rangel, T., and Quine, T. A. (2019) Environmental Controls on the Riverine Export of Dissolved Black Carbon, Global Biogeochemical Cycles, 10.1029/2018GB006140.
Minor Channels	Tropical Forest	Tributary to Paraíba do Sul (AF1.19)	Wet-Dry	BPCA	-25.61	-53.71	1.55	0.1884	129.167	15.7	12.1548	Jones, M. W., Aragão, L., Dittmar, T., Rezende, C., Almeida M., Johnson, B., Marques J., Niggemann, J., Rangel, T., and Quine, T. A. (2019) Environmental Controls on the Riverine Export of Dissolved Black Carbon, Global Biogeochemical Cycles, 10.1029/2018GB006140.
Minor Channels	Tropical Forest	Tributary to Paraíba do Sul (AF1.7)	Wet-Dry	BPCA	-25.6	-53.76	1.68	0.1344	140	11.2	8	Jones, M. W., Aragão, L., Dittmar, T., Rezende, C., Almeida M., Johnson, B., Marques J., Niggemann, J., Rangel, T., and Quine, T. A. (2019) Environmental Controls on the Riverine Export of Dissolved Black Carbon, Global Biogeochemical Cycles, 10.1029/2018GB006140.
Minor Channels	Tropical Forest	Tributary to Paraíba do Sul (AF1.3)	Wet-Dry	BPCA	-25.54	-53.81	1.46	0.1452	121.667	12.1	9.94521	Jones, M. W., Aragão, L., Dittmar, T., Rezende, C., Almeida M., Johnson, B., Marques J., Niggemann, J., Rangel, T., and Quine, T. A. (2019) Environmental Controls on the Riverine Export of Dissolved Black Carbon, Global Biogeochemical Cycles, 10.1029/2018GB006140.
Minor Channels	Tropical Forest	Tributary to Paraíba do Sul (AF1.2)	Wet-Dry	BPCA	-25.58	-53.91	1.34	0.1344	111.667	11.2	10.0299	Jones, M. W., Aragão, L., Dittmar, T., Rezende, C., Almeida M., Johnson, B., Marques J., Niggemann, J., Rangel, T., and Quine, T. A. (2019) Environmental Controls on the Riverine Export of Dissolved Black Carbon, Global Biogeochemical Cycles, 10.1029/2018GB006140.
Minor Channels	Tropical Forest	Tributary to Paraíba do Sul (AF1.13)	Wet-Dry	BPCA	-25.59	-53.99	1.29	0.1332	107.5	11.1	10.3256	Jones, M. W., Aragão, L., Dittmar, T., Rezende, C., Almeida M., Johnson, B., Marques J., Niggemann, J., Rangel, T., and Quine, T. A. (2019) Environmental Controls on the Riverine Export of Dissolved Black Carbon, Global Biogeochemical Cycles, 10.1029/2018GB006140.
Minor Channels	Tropical Forest	Tributary to Paraíba do Sul (AF1.20)	Wet-Dry	BPCA	-25.61	-54.03	1.24	0.0972	103.333	8.1	7.83871	Jones, M. W., Aragão, L., Dittmar, T., Rezende, C., Almeida M., Johnson, B., Marques J., Niggemann, J., Rangel, T., and Quine, T. A. (2019) Environmental Controls on the Riverine Export of Dissolved Black Carbon, Global Biogeochemical Cycles, 10.1029/2018GB006140.
Minor Channels	Tropical Forest	Tributary to Paraíba do Sul (AF1.1)	Wet-Dry	BPCA	-25.43	-53.95	1.91	0.1572	159.167	13.1	8.23037	Jones, M. W., Aragão, L., Dittmar, T., Rezende, C., Almeida M., Johnson, B., Marques J., Niggemann, J., Rangel, T., and Quine, T. A. (2019) Environmental Controls on the Riverine Export of Dissolved Black Carbon, Global Biogeochemical Cycles, 10.1029/2018GB006140.
Minor Channels	Tropical Forest	Tributary to Paraíba do Sul (AF2.1)	Wet-Dry	BPCA	-23.175	-45.974	2.35	0.207321	195.833	17.2768	8.82219	Marques, Jomar S. J., Dittmar, Thorsten, Niggemann, Jutta, Almeida, Marcelo G., Gomez-Saez, Gonzalo V., Rezende, Carlos E. (2017) Dissolved Black Carbon in the Headwaters-to-Ocean Continuum of Paraíba Do Sul River, Brazil. ﻿Frontiers in Earth Science, ﻿10.3389/feart.2017.00011
Minor Channels	Tropical Forest	Tributary to Paraíba do Sul (AF2.2)	Wet-Dry	BPCA	-23.15	-45.898	1.67	0.148242	139.167	12.3535	8.87678	Marques, Jomar S. J., Dittmar, Thorsten, Niggemann, Jutta, Almeida, Marcelo G., Gomez-Saez, Gonzalo V., Rezende, Carlos E. (2017) Dissolved Black Carbon in the Headwaters-to-Ocean Continuum of Paraíba Do Sul River, Brazil. ﻿Frontiers in Earth Science, ﻿10.3389/feart.2017.00011
Minor Channels	Tropical Forest	Tributary to Paraíba do Sul (AF2.3)	Wet-Dry	BPCA	-23.071	-45.721	2.51	0.224294	209.167	18.6912	8.93603	Marques, Jomar S. J., Dittmar, Thorsten, Niggemann, Jutta, Almeida, Marcelo G., Gomez-Saez, Gonzalo V., Rezende, Carlos E. (2017) Dissolved Black Carbon in the Headwaters-to-Ocean Continuum of Paraíba Do Sul River, Brazil. ﻿Frontiers in Earth Science, ﻿10.3389/feart.2017.00011
Minor Channels	Tropical Forest	Tributary to Paraíba do Sul (AF2.4)	Wet-Dry	BPCA	-22.969	-45.557	2.97	0.313777	247.5	26.1481	10.5649	Marques, Jomar S. J., Dittmar, Thorsten, Niggemann, Jutta, Almeida, Marcelo G., Gomez-Saez, Gonzalo V., Rezende, Carlos E. (2017) Dissolved Black Carbon in the Headwaters-to-Ocean Continuum of Paraíba Do Sul River, Brazil. ﻿Frontiers in Earth Science, ﻿10.3389/feart.2017.00011
Minor Channels	Tropical Forest	Tributary to Paraíba do Sul (AF2.7)	Wet-Dry	BPCA	-22.464	-44.444	1.42	0.300173	118.333	25.0144	21.1389	Marques, Jomar S. J., Dittmar, Thorsten, Niggemann, Jutta, Almeida, Marcelo G., Gomez-Saez, Gonzalo V., Rezende, Carlos E. (2017) Dissolved Black Carbon in the Headwaters-to-Ocean Continuum of Paraíba Do Sul River, Brazil. ﻿Frontiers in Earth Science, ﻿10.3389/feart.2017.00011
Minor Channels	Tropical Forest	Tributary to Paraíba do Sul (AF2.8)	Wet-Dry	BPCA	-22.476	-43.936	3.26	0.114997	271.667	9.58311	3.52752	Marques, Jomar S. J., Dittmar, Thorsten, Niggemann, Jutta, Almeida, Marcelo G., Gomez-Saez, Gonzalo V., Rezende, Carlos E. (2017) Dissolved Black Carbon in the Headwaters-to-Ocean Continuum of Paraíba Do Sul River, Brazil. ﻿Frontiers in Earth Science, ﻿10.3389/feart.2017.00011
Minor Channels	Tropical Forest	Tributary to Paraíba do Sul (AF2.9)	Wet-Dry	BPCA	-22.127	-43.144	1.24	0.0481612	103.333	4.01344	3.88397	Marques, Jomar S. J., Dittmar, Thorsten, Niggemann, Jutta, Almeida, Marcelo G., Gomez-Saez, Gonzalo V., Rezende, Carlos E. (2017) Dissolved Black Carbon in the Headwaters-to-Ocean Continuum of Paraíba Do Sul River, Brazil. ﻿Frontiers in Earth Science, ﻿10.3389/feart.2017.00011
Minor Channels	Tropical Forest	Tributary to Paraíba do Sul (AF2.10)	Wet-Dry	BPCA	-22.1	-43.075	0.83	0.106699	69.1667	8.89156	12.8553	Marques, Jomar S. J., Dittmar, Thorsten, Niggemann, Jutta, Almeida, Marcelo G., Gomez-Saez, Gonzalo V., Rezende, Carlos E. (2017) Dissolved Black Carbon in the Headwaters-to-Ocean Continuum of Paraíba Do Sul River, Brazil. ﻿Frontiers in Earth Science, ﻿10.3389/feart.2017.00011
Minor Channels	Tropical Forest	Tributary to Paraíba do Sul (AF2.11)	Wet-Dry	BPCA	-21.658	-42.344	2.31	0.119102	192.5	9.92518	5.15594	Marques, Jomar S. J., Dittmar, Thorsten, Niggemann, Jutta, Almeida, Marcelo G., Gomez-Saez, Gonzalo V., Rezende, Carlos E. (2017) Dissolved Black Carbon in the Headwaters-to-Ocean Continuum of Paraíba Do Sul River, Brazil. ﻿Frontiers in Earth Science, ﻿10.3389/feart.2017.00011
Minor Channels	Tropical Forest	Tributary to Paraíba do Sul (AF2.12)	Wet-Dry	BPCA	-21.549	-42.177	0.99	0.0960739	82.5	8.00616	9.70444	Marques, Jomar S. J., Dittmar, Thorsten, Niggemann, Jutta, Almeida, Marcelo G., Gomez-Saez, Gonzalo V., Rezende, Carlos E. (2017) Dissolved Black Carbon in the Headwaters-to-Ocean Continuum of Paraíba Do Sul River, Brazil. ﻿Frontiers in Earth Science, ﻿10.3389/feart.2017.00011
Minor Channels	Tropical Forest	Tributary to Paraíba do Sul (AF2.13)	Wet-Dry	BPCA	-21.62	-41.825	1.07	0.10353	89.1667	8.62746	9.67566	Marques, Jomar S. J., Dittmar, Thorsten, Niggemann, Jutta, Almeida, Marcelo G., Gomez-Saez, Gonzalo V., Rezende, Carlos E. (2017) Dissolved Black Carbon in the Headwaters-to-Ocean Continuum of Paraíba Do Sul River, Brazil. ﻿Frontiers in Earth Science, ﻿10.3389/feart.2017.00011
Minor Channels	Tropical Forest	Tributary to Paraíba do Sul (AF2.14)	Wet-Dry	BPCA	-21.587	-41.439	0.93	0.0744312	77.5	6.2026	8.00335	Marques, Jomar S. J., Dittmar, Thorsten, Niggemann, Jutta, Almeida, Marcelo G., Gomez-Saez, Gonzalo V., Rezende, Carlos E. (2017) Dissolved Black Carbon in the Headwaters-to-Ocean Continuum of Paraíba Do Sul River, Brazil. ﻿Frontiers in Earth Science, ﻿10.3389/feart.2017.00011
Minor Channels	Tropical Forest	Tributary to Paraíba do Sul (AF2.15)	Wet-Dry	BPCA	-23.33	-45.144	3.05	0.28284	254.167	23.57	9.27344	Marques, Jomar S. J., Dittmar, Thorsten, Niggemann, Jutta, Almeida, Marcelo G., Gomez-Saez, Gonzalo V., Rezende, Carlos E. (2017) Dissolved Black Carbon in the Headwaters-to-Ocean Continuum of Paraíba Do Sul River, Brazil. ﻿Frontiers in Earth Science, ﻿10.3389/feart.2017.00011
Minor Channels	Tropical Forest	Tributary to Paraíba do Sul (AF2.16)	Wet-Dry	BPCA	-23.422	-45.289	3.09	0.38004	257.5	31.67	12.299	Marques, Jomar S. J., Dittmar, Thorsten, Niggemann, Jutta, Almeida, Marcelo G., Gomez-Saez, Gonzalo V., Rezende, Carlos E. (2017) Dissolved Black Carbon in the Headwaters-to-Ocean Continuum of Paraíba Do Sul River, Brazil. ﻿Frontiers in Earth Science, ﻿10.3389/feart.2017.00011
Minor Channels	Tropical Forest	Tributary to Paraíba do Sul (AF2.17)	Wet-Dry	BPCA	-23.236	-45.306	2.36	0.42408	196.667	35.34	17.9695	Marques, Jomar S. J., Dittmar, Thorsten, Niggemann, Jutta, Almeida, Marcelo G., Gomez-Saez, Gonzalo V., Rezende, Carlos E. (2017) Dissolved Black Carbon in the Headwaters-to-Ocean Continuum of Paraíba Do Sul River, Brazil. ﻿Frontiers in Earth Science, ﻿10.3389/feart.2017.00011
Minor Channels	Tropical Forest	Tributary to Paraíba do Sul (AF2.1)	Wet-Dry	BPCA	-23.175	-45.974	0.82	0.06156	68.3333	5.13	7.50732	Marques, Jomar S. J., Dittmar, Thorsten, Niggemann, Jutta, Almeida, Marcelo G., Gomez-Saez, Gonzalo V., Rezende, Carlos E. (2017) Dissolved Black Carbon in the Headwaters-to-Ocean Continuum of Paraíba Do Sul River, Brazil. ﻿Frontiers in Earth Science, ﻿10.3389/feart.2017.00011
Minor Channels	Tropical Forest	Tributary to Paraíba do Sul (AF2.2)	Wet-Dry	BPCA	-23.15	-45.898	0.7	0.05904	58.3333	4.92	8.43429	Marques, Jomar S. J., Dittmar, Thorsten, Niggemann, Jutta, Almeida, Marcelo G., Gomez-Saez, Gonzalo V., Rezende, Carlos E. (2017) Dissolved Black Carbon in the Headwaters-to-Ocean Continuum of Paraíba Do Sul River, Brazil. ﻿Frontiers in Earth Science, ﻿10.3389/feart.2017.00011
Minor Channels	Tropical Forest	Tributary to Paraíba do Sul (AF2.3)	Wet-Dry	BPCA	-23.071	-45.721	1.16	0.105	96.6667	8.75	9.05172	Marques, Jomar S. J., Dittmar, Thorsten, Niggemann, Jutta, Almeida, Marcelo G., Gomez-Saez, Gonzalo V., Rezende, Carlos E. (2017) Dissolved Black Carbon in the Headwaters-to-Ocean Continuum of Paraíba Do Sul River, Brazil. ﻿Frontiers in Earth Science, ﻿10.3389/feart.2017.00011
Minor Channels	Tropical Forest	Tributary to Paraíba do Sul (AF2.4)	Wet-Dry	BPCA	-22.969	-45.557	1.78	0.14748	148.333	12.29	8.28539	Marques, Jomar S. J., Dittmar, Thorsten, Niggemann, Jutta, Almeida, Marcelo G., Gomez-Saez, Gonzalo V., Rezende, Carlos E. (2017) Dissolved Black Carbon in the Headwaters-to-Ocean Continuum of Paraíba Do Sul River, Brazil. ﻿Frontiers in Earth Science, ﻿10.3389/feart.2017.00011
Minor Channels	Tropical Forest	Tributary to Paraíba do Sul (AF2.7)	Wet-Dry	BPCA	-22.464	-44.444	1.07	0.05592	89.1667	4.66	5.22617	Marques, Jomar S. J., Dittmar, Thorsten, Niggemann, Jutta, Almeida, Marcelo G., Gomez-Saez, Gonzalo V., Rezende, Carlos E. (2017) Dissolved Black Carbon in the Headwaters-to-Ocean Continuum of Paraíba Do Sul River, Brazil. ﻿Frontiers in Earth Science, ﻿10.3389/feart.2017.00011
Minor Channels	Tropical Forest	Tributary to Paraíba do Sul (AF2.8)	Wet-Dry	BPCA	-22.476	-43.936	1.04	0.08988	86.6667	7.49	8.64231	Marques, Jomar S. J., Dittmar, Thorsten, Niggemann, Jutta, Almeida, Marcelo G., Gomez-Saez, Gonzalo V., Rezende, Carlos E. (2017) Dissolved Black Carbon in the Headwaters-to-Ocean Continuum of Paraíba Do Sul River, Brazil. ﻿Frontiers in Earth Science, ﻿10.3389/feart.2017.00011
Minor Channels	Tropical Forest	Tributary to Paraíba do Sul (AF2.9)	Wet-Dry	BPCA	-22.127	-43.144	0.8	0.06384	66.6667	5.32	7.98	Marques, Jomar S. J., Dittmar, Thorsten, Niggemann, Jutta, Almeida, Marcelo G., Gomez-Saez, Gonzalo V., Rezende, Carlos E. (2017) Dissolved Black Carbon in the Headwaters-to-Ocean Continuum of Paraíba Do Sul River, Brazil. ﻿Frontiers in Earth Science, ﻿10.3389/feart.2017.00011
Minor Channels	Tropical Forest	Tributary to Paraíba do Sul (AF2.10)	Wet-Dry	BPCA	-22.1	-43.075	0.47	0.03264	39.1667	2.72	6.94468	Marques, Jomar S. J., Dittmar, Thorsten, Niggemann, Jutta, Almeida, Marcelo G., Gomez-Saez, Gonzalo V., Rezende, Carlos E. (2017) Dissolved Black Carbon in the Headwaters-to-Ocean Continuum of Paraíba Do Sul River, Brazil. ﻿Frontiers in Earth Science, ﻿10.3389/feart.2017.00011
Minor Channels	Tropical Forest	Tributary to Paraíba do Sul (AF2.11)	Wet-Dry	BPCA	-21.658	-42.344	2.63	0.07176	219.167	5.98	2.72852	Marques, Jomar S. J., Dittmar, Thorsten, Niggemann, Jutta, Almeida, Marcelo G., Gomez-Saez, Gonzalo V., Rezende, Carlos E. (2017) Dissolved Black Carbon in the Headwaters-to-Ocean Continuum of Paraíba Do Sul River, Brazil. ﻿Frontiers in Earth Science, ﻿10.3389/feart.2017.00011
Minor Channels	Tropical Forest	Tributary to Paraíba do Sul (AF2.12)	Wet-Dry	BPCA	-21.549	-42.177	0.63	0.05364	52.5	4.47	8.51429	Marques, Jomar S. J., Dittmar, Thorsten, Niggemann, Jutta, Almeida, Marcelo G., Gomez-Saez, Gonzalo V., Rezende, Carlos E. (2017) Dissolved Black Carbon in the Headwaters-to-Ocean Continuum of Paraíba Do Sul River, Brazil. ﻿Frontiers in Earth Science, ﻿10.3389/feart.2017.00011
Minor Channels	Tropical Forest	Tributary to Paraíba do Sul (AF2.13)	Wet-Dry	BPCA	-21.62	-41.825	0.71	0.06408	59.1667	5.34	9.02535	Marques, Jomar S. J., Dittmar, Thorsten, Niggemann, Jutta, Almeida, Marcelo G., Gomez-Saez, Gonzalo V., Rezende, Carlos E. (2017) Dissolved Black Carbon in the Headwaters-to-Ocean Continuum of Paraíba Do Sul River, Brazil. ﻿Frontiers in Earth Science, ﻿10.3389/feart.2017.00011
Minor Channels	Tropical Forest	Tributary to Paraíba do Sul (AF2.14)	Wet-Dry	BPCA	-21.587	-41.439	0.75	0.0558	62.5	4.65	7.44	Marques, Jomar S. J., Dittmar, Thorsten, Niggemann, Jutta, Almeida, Marcelo G., Gomez-Saez, Gonzalo V., Rezende, Carlos E. (2017) Dissolved Black Carbon in the Headwaters-to-Ocean Continuum of Paraíba Do Sul River, Brazil. ﻿Frontiers in Earth Science, ﻿10.3389/feart.2017.00011
Minor Channels	Tropical Forest	Tributary to Paraíba do Sul (AF2.15)	Wet-Dry	BPCA	-23.33	-45.144	1.94	0.17652	161.667	14.71	9.09897	Marques, Jomar S. J., Dittmar, Thorsten, Niggemann, Jutta, Almeida, Marcelo G., Gomez-Saez, Gonzalo V., Rezende, Carlos E. (2017) Dissolved Black Carbon in the Headwaters-to-Ocean Continuum of Paraíba Do Sul River, Brazil. ﻿Frontiers in Earth Science, ﻿10.3389/feart.2017.00011
Minor Channels	Tropical Forest	Tributary to Paraíba do Sul (AF2.16)	Wet-Dry	BPCA	-23.422	-45.289	1.74	0.26112	145	21.76	15.0069	Marques, Jomar S. J., Dittmar, Thorsten, Niggemann, Jutta, Almeida, Marcelo G., Gomez-Saez, Gonzalo V., Rezende, Carlos E. (2017) Dissolved Black Carbon in the Headwaters-to-Ocean Continuum of Paraíba Do Sul River, Brazil. ﻿Frontiers in Earth Science, ﻿10.3389/feart.2017.00011
Minor Channels	Tropical Forest	Tributary to Paraíba do Sul (AF2.17)	Wet-Dry	BPCA	-23.236	-45.306	1.23	0.11952	102.5	9.96	9.71707	Marques, Jomar S. J., Dittmar, Thorsten, Niggemann, Jutta, Almeida, Marcelo G., Gomez-Saez, Gonzalo V., Rezende, Carlos E. (2017) Dissolved Black Carbon in the Headwaters-to-Ocean Continuum of Paraíba Do Sul River, Brazil. ﻿Frontiers in Earth Science, ﻿10.3389/feart.2017.00011
Minor Channels	Tropical Forest	Tributary to Paraíba do Sul (AF2.1)	Wet-Dry	BPCA	-23.175	-45.974	0.98	0.06528	81.6667	5.44	6.66122	Marques, Jomar S. J., Dittmar, Thorsten, Niggemann, Jutta, Almeida, Marcelo G., Gomez-Saez, Gonzalo V., Rezende, Carlos E. (2017) Dissolved Black Carbon in the Headwaters-to-Ocean Continuum of Paraíba Do Sul River, Brazil. ﻿Frontiers in Earth Science, ﻿10.3389/feart.2017.00011
Minor Channels	Tropical Forest	Tributary to Paraíba do Sul (AF2.2)	Wet-Dry	BPCA	-23.15	-45.898	1.81	0.1272	150.833	10.6	7.02762	Marques, Jomar S. J., Dittmar, Thorsten, Niggemann, Jutta, Almeida, Marcelo G., Gomez-Saez, Gonzalo V., Rezende, Carlos E. (2017) Dissolved Black Carbon in the Headwaters-to-Ocean Continuum of Paraíba Do Sul River, Brazil. ﻿Frontiers in Earth Science, ﻿10.3389/feart.2017.00011
Minor Channels	Tropical Forest	Tributary to Paraíba do Sul (AF2.3)	Wet-Dry	BPCA	-23.071	-45.721	0.94	0.13728	78.3333	11.44	14.6043	Marques, Jomar S. J., Dittmar, Thorsten, Niggemann, Jutta, Almeida, Marcelo G., Gomez-Saez, Gonzalo V., Rezende, Carlos E. (2017) Dissolved Black Carbon in the Headwaters-to-Ocean Continuum of Paraíba Do Sul River, Brazil. ﻿Frontiers in Earth Science, ﻿10.3389/feart.2017.00011
Minor Channels	Tropical Forest	Tributary to Paraíba do Sul (AF2.4)	Wet-Dry	BPCA	-22.969	-45.557	3.21	0.26652	267.5	22.21	8.3028	Marques, Jomar S. J., Dittmar, Thorsten, Niggemann, Jutta, Almeida, Marcelo G., Gomez-Saez, Gonzalo V., Rezende, Carlos E. (2017) Dissolved Black Carbon in the Headwaters-to-Ocean Continuum of Paraíba Do Sul River, Brazil. ﻿Frontiers in Earth Science, ﻿10.3389/feart.2017.00011
Minor Channels	Tropical Forest	Tributary to Paraíba do Sul (AF2.7)	Wet-Dry	BPCA	-22.464	-44.444	1.27	0.078	105.833	6.5	6.14173	Marques, Jomar S. J., Dittmar, Thorsten, Niggemann, Jutta, Almeida, Marcelo G., Gomez-Saez, Gonzalo V., Rezende, Carlos E. (2017) Dissolved Black Carbon in the Headwaters-to-Ocean Continuum of Paraíba Do Sul River, Brazil. ﻿Frontiers in Earth Science, ﻿10.3389/feart.2017.00011
Minor Channels	Tropical Forest	Tributary to Paraíba do Sul (AF2.8)	Wet-Dry	BPCA	-22.476	-43.936	1.54	0.13464	128.333	11.22	8.74286	Marques, Jomar S. J., Dittmar, Thorsten, Niggemann, Jutta, Almeida, Marcelo G., Gomez-Saez, Gonzalo V., Rezende, Carlos E. (2017) Dissolved Black Carbon in the Headwaters-to-Ocean Continuum of Paraíba Do Sul River, Brazil. ﻿Frontiers in Earth Science, ﻿10.3389/feart.2017.00011
Minor Channels	Tropical Forest	Tributary to Paraíba do Sul (AF2.9)	Wet-Dry	BPCA	-22.127	-43.144	1.12	0.11532	93.3333	9.61	10.2964	Marques, Jomar S. J., Dittmar, Thorsten, Niggemann, Jutta, Almeida, Marcelo G., Gomez-Saez, Gonzalo V., Rezende, Carlos E. (2017) Dissolved Black Carbon in the Headwaters-to-Ocean Continuum of Paraíba Do Sul River, Brazil. ﻿Frontiers in Earth Science, ﻿10.3389/feart.2017.00011
Minor Channels	Tropical Forest	Tributary to Paraíba do Sul (AF2.10)	Wet-Dry	BPCA	-22.1	-43.075	0.96	0.10896	80	9.08	11.35	Marques, Jomar S. J., Dittmar, Thorsten, Niggemann, Jutta, Almeida, Marcelo G., Gomez-Saez, Gonzalo V., Rezende, Carlos E. (2017) Dissolved Black Carbon in the Headwaters-to-Ocean Continuum of Paraíba Do Sul River, Brazil. ﻿Frontiers in Earth Science, ﻿10.3389/feart.2017.00011
Minor Channels	Tropical Forest	Tributary to Paraíba do Sul (AF2.11)	Wet-Dry	BPCA	-21.658	-42.344	3.37	0.14616	280.833	12.18	4.33709	Marques, Jomar S. J., Dittmar, Thorsten, Niggemann, Jutta, Almeida, Marcelo G., Gomez-Saez, Gonzalo V., Rezende, Carlos E. (2017) Dissolved Black Carbon in the Headwaters-to-Ocean Continuum of Paraíba Do Sul River, Brazil. ﻿Frontiers in Earth Science, ﻿10.3389/feart.2017.00011
Minor Channels	Tropical Forest	Tributary to Paraíba do Sul (AF2.12)	Wet-Dry	BPCA	-21.549	-42.177	1.42	0.138	118.333	11.5	9.71831	Marques, Jomar S. J., Dittmar, Thorsten, Niggemann, Jutta, Almeida, Marcelo G., Gomez-Saez, Gonzalo V., Rezende, Carlos E. (2017) Dissolved Black Carbon in the Headwaters-to-Ocean Continuum of Paraíba Do Sul River, Brazil. ﻿Frontiers in Earth Science, ﻿10.3389/feart.2017.00011
Minor Channels	Tropical Forest	Tributary to Paraíba do Sul (AF2.13)	Wet-Dry	BPCA	-21.62	-41.825	1.22	0.13164	101.667	10.97	10.7902	Marques, Jomar S. J., Dittmar, Thorsten, Niggemann, Jutta, Almeida, Marcelo G., Gomez-Saez, Gonzalo V., Rezende, Carlos E. (2017) Dissolved Black Carbon in the Headwaters-to-Ocean Continuum of Paraíba Do Sul River, Brazil. ﻿Frontiers in Earth Science, ﻿10.3389/feart.2017.00011
Minor Channels	Tropical Forest	Tributary to Paraíba do Sul (AF2.14)	Wet-Dry	BPCA	-21.587	-41.439	1.21	0.15492	100.833	12.91	12.8033	Marques, Jomar S. J., Dittmar, Thorsten, Niggemann, Jutta, Almeida, Marcelo G., Gomez-Saez, Gonzalo V., Rezende, Carlos E. (2017) Dissolved Black Carbon in the Headwaters-to-Ocean Continuum of Paraíba Do Sul River, Brazil. ﻿Frontiers in Earth Science, ﻿10.3389/feart.2017.00011
Minor Channels	Tropical Forest	Tributary to Paraíba do Sul (AF2.15)	Wet-Dry	BPCA	-23.33	-45.144	1.3	0.14028	108.333	11.69	10.7908	Marques, Jomar S. J., Dittmar, Thorsten, Niggemann, Jutta, Almeida, Marcelo G., Gomez-Saez, Gonzalo V., Rezende, Carlos E. (2017) Dissolved Black Carbon in the Headwaters-to-Ocean Continuum of Paraíba Do Sul River, Brazil. ﻿Frontiers in Earth Science, ﻿10.3389/feart.2017.00011
Minor Channels	Tropical Forest	Tributary to Paraíba do Sul (AF2.16)	Wet-Dry	BPCA	-23.422	-45.289	0.98	0.10716	81.6667	8.93	10.9347	Marques, Jomar S. J., Dittmar, Thorsten, Niggemann, Jutta, Almeida, Marcelo G., Gomez-Saez, Gonzalo V., Rezende, Carlos E. (2017) Dissolved Black Carbon in the Headwaters-to-Ocean Continuum of Paraíba Do Sul River, Brazil. ﻿Frontiers in Earth Science, ﻿10.3389/feart.2017.00011
Minor Channels	Tropical Forest	Tributary to Paraíba do Sul (AF2.17)	Wet-Dry	BPCA	-23.236	-45.306	0.97	0.10416	80.8333	8.68	10.7381	Marques, Jomar S. J., Dittmar, Thorsten, Niggemann, Jutta, Almeida, Marcelo G., Gomez-Saez, Gonzalo V., Rezende, Carlos E. (2017) Dissolved Black Carbon in the Headwaters-to-Ocean Continuum of Paraíba Do Sul River, Brazil. ﻿Frontiers in Earth Science, ﻿10.3389/feart.2017.00011
Minor Channels	Tropical Forest	Tributary to Teles-Pires (AMZ1.1)	Wet-Dry	BPCA	-9.63	-55.93	3.93	0.2328	327.5	19.4	5.92366	Jones, M. W., Aragão, L., Dittmar, T., Rezende, C., Almeida M., Johnson, B., Marques J., Niggemann, J., Rangel, T., and Quine, T. A. (2019) Environmental Controls on the Riverine Export of Dissolved Black Carbon, Global Biogeochemical Cycles, 10.1029/2018GB006140.
Minor Channels	Tropical Forest	Tributary to Teles-Pires (AMZ1.14)	Wet-Dry	BPCA	-9.88	-55.62	5.97	0.204	497.5	17	3.41709	Jones, M. W., Aragão, L., Dittmar, T., Rezende, C., Almeida M., Johnson, B., Marques J., Niggemann, J., Rangel, T., and Quine, T. A. (2019) Environmental Controls on the Riverine Export of Dissolved Black Carbon, Global Biogeochemical Cycles, 10.1029/2018GB006140.
Minor Channels	Tropical Forest	Tributary to Teles-Pires (AMZ1.15)	Wet-Dry	BPCA	-9.74	-55.83	4.79	0.222	399.167	18.5	4.63466	Jones, M. W., Aragão, L., Dittmar, T., Rezende, C., Almeida M., Johnson, B., Marques J., Niggemann, J., Rangel, T., and Quine, T. A. (2019) Environmental Controls on the Riverine Export of Dissolved Black Carbon, Global Biogeochemical Cycles, 10.1029/2018GB006140.
Minor Channels	Tropical Forest	Tributary to Teles-Pires (AMZ1.19)	Wet-Dry	BPCA	-9.67	-55.9	2.69	0.222	224.167	18.5	8.25279	Jones, M. W., Aragão, L., Dittmar, T., Rezende, C., Almeida M., Johnson, B., Marques J., Niggemann, J., Rangel, T., and Quine, T. A. (2019) Environmental Controls on the Riverine Export of Dissolved Black Carbon, Global Biogeochemical Cycles, 10.1029/2018GB006140.
Minor Channels	Tropical Forest	Tributary to Teles-Pires (AMZ1.2)	Wet-Dry	BPCA	-10.02	-55.55	3.73	0.1632	310.833	13.6	4.37534	Jones, M. W., Aragão, L., Dittmar, T., Rezende, C., Almeida M., Johnson, B., Marques J., Niggemann, J., Rangel, T., and Quine, T. A. (2019) Environmental Controls on the Riverine Export of Dissolved Black Carbon, Global Biogeochemical Cycles, 10.1029/2018GB006140.
Minor Channels	Tropical Forest	Tributary to Teles-Pires (AMZ1.22)	Wet-Dry	BPCA	-9.56	-56.31	5.18	0.1956	431.667	16.3	3.77606	Jones, M. W., Aragão, L., Dittmar, T., Rezende, C., Almeida M., Johnson, B., Marques J., Niggemann, J., Rangel, T., and Quine, T. A. (2019) Environmental Controls on the Riverine Export of Dissolved Black Carbon, Global Biogeochemical Cycles, 10.1029/2018GB006140.
Minor Channels	Tropical Forest	Tributary to Teles-Pires (AMZ1.24)	Wet-Dry	BPCA	-9.62	-56.2	4.24	0.2736	353.333	22.8	6.45283	Jones, M. W., Aragão, L., Dittmar, T., Rezende, C., Almeida M., Johnson, B., Marques J., Niggemann, J., Rangel, T., and Quine, T. A. (2019) Environmental Controls on the Riverine Export of Dissolved Black Carbon, Global Biogeochemical Cycles, 10.1029/2018GB006140.
Minor Channels	Tropical Forest	Tributary to Teles-Pires (AMZ1.25)	Wet-Dry	BPCA	-9.58	-56.27	2.59	0.3228	215.833	26.9	12.4633	Jones, M. W., Aragão, L., Dittmar, T., Rezende, C., Almeida M., Johnson, B., Marques J., Niggemann, J., Rangel, T., and Quine, T. A. (2019) Environmental Controls on the Riverine Export of Dissolved Black Carbon, Global Biogeochemical Cycles, 10.1029/2018GB006140.
Minor Channels	Tropical Forest	Tributary to Teles-Pires (AMZ1.27)	Wet-Dry	BPCA	-9.9	-55.68	3.31	0.2292	275.833	19.1	6.92447	Jones, M. W., Aragão, L., Dittmar, T., Rezende, C., Almeida M., Johnson, B., Marques J., Niggemann, J., Rangel, T., and Quine, T. A. (2019) Environmental Controls on the Riverine Export of Dissolved Black Carbon, Global Biogeochemical Cycles, 10.1029/2018GB006140.
Minor Channels	Tropical Forest	Tributary to Teles-Pires (AMZ1.3)	Wet-Dry	BPCA	-9.77	-55.76	3.36	0.2196	280	18.3	6.53571	Jones, M. W., Aragão, L., Dittmar, T., Rezende, C., Almeida M., Johnson, B., Marques J., Niggemann, J., Rangel, T., and Quine, T. A. (2019) Environmental Controls on the Riverine Export of Dissolved Black Carbon, Global Biogeochemical Cycles, 10.1029/2018GB006140.
Minor Channels	Tropical Forest	Tributary to Teles-Pires (AMZ1.4)	Wet-Dry	BPCA	-9.82	-55.72	3.2	0.288	266.667	24	9	Jones, M. W., Aragão, L., Dittmar, T., Rezende, C., Almeida M., Johnson, B., Marques J., Niggemann, J., Rangel, T., and Quine, T. A. (2019) Environmental Controls on the Riverine Export of Dissolved Black Carbon, Global Biogeochemical Cycles, 10.1029/2018GB006140.
Minor Channels	Tropical Forest	Tributary to Teles-Pires (AMZ1.6)	Wet-Dry	BPCA	-10.06	-55.55	3.14	0.2604	261.667	21.7	8.29299	Jones, M. W., Aragão, L., Dittmar, T., Rezende, C., Almeida M., Johnson, B., Marques J., Niggemann, J., Rangel, T., and Quine, T. A. (2019) Environmental Controls on the Riverine Export of Dissolved Black Carbon, Global Biogeochemical Cycles, 10.1029/2018GB006140.
Minor Channels	Wetland	Unnamed channel in the Pantanal	Wet	BPCA	-17.31	-56.83	3.283	0.219227	273.583	18.2689	6.67764	Jaffe et al. (2012): Y. Ding and R. Jaffé, unpublished data
Minor Channels	Wetland	Unnamed channel in the Pantanal	Wet	BPCA	-17.67	-57.67	5.818	0.741367	484.833	61.7806	12.7426	Jaffe et al. (2012): Y. Ding and R. Jaffé, unpublished data
Minor Channels	Wetland	Unnamed channel in the Pantanal	Wet	BPCA	-17.73	-57.55	6.598	0.899117	549.833	74.9264	13.6271	Jaffe et al. (2012): Y. Ding and R. Jaffé, unpublished data
Minor Channels	Wetland	Unnamed channel in the Pantanal	Wet	BPCA	-17.76	-57.36	7.21	0.714723	600.833	59.5603	9.91294	Jaffe et al. (2012): Y. Ding and R. Jaffé, unpublished data

## Sheet: Figure_1_supporting_data
Data supporting the construction of Figure 1 in the main text.
	OC (Tg C) [ = 0.001 Pg C ]		OC (Pg C) [ = 1000 Tg C ]		BC/OC (%)		BC (Tg C) [ = 0.001 Pg C ]		BC (Pg C) [ = 1000 Tg C]		OC Info Source	BC Info Source
	Central	Uncertainty Range	Central	Uncertainty Range	Central	Uncertainty Range	Central	Uncertainty Range	Central	Uncertainty Range
Pools
Atmospheric CO2			860	Negligible	N/A						Ciais et al., 2013; Friedlingstein., 2019	N/A
Atmospheric Particulates (Aerosols)			0.0017	0.0012-0.0022	0.15	10-20%			0.00024	0.00014-0.00034	Textor et al., 2006	Textor et al., 2006
Vegetation Carbon			550	450-650	N/A						Ciais et al., 2013; Friedlingstein., 2019	N/A
Soil POC			1950	1,500-2,400	0.123	5.2-18.6%			240	105-375	Ciais et al., 2013; Friedlingstein., 2019	Reisser et al, 2016
Soil Pore Water DOC			3.9	3.0-4.8	0.088	6.6-10.9%			0.34	0.23-0.46	Assumes 0.2% of total soil OC is DOC. Very little study of this, but see Bongiorno et al. (2019)	Best estimate based on the assumption that soil pore water DBC/DOC % is same as riverine DBC/DOC %
Freshwater Sediment POC			620	420-820	0.123	5.2-18.6%			76	30-122	Cole et al., 2007; Tranvik et al., 2009	Best estimate based on assumed BC/OC % same as soil POC (likely conservative as BC is preferentially conserved)
Oceanic DOC			660	?	0.04	2-6%			26	14-42	Hansell et al 2010	Dittmar and Paeng, 2014; Coppola and Druffel, 2016
Oceanic POC (Particulates in Suspension)			30	?	0.06	3-9%			1.8	?	Honjo et al., 2008	Coppola et al., 2014 with a best estimate for uncertainty of +- 50%
Oceanic Sediment POC			1750	?	0.2	5-30%			350	175-525	Ciais et al., 2013; Friedlingstein., 2019	Best estimate informed by: Coppola et al., 2014, Verardo and Ruddiman, 1996; Masiello and Druffel, 1998, 2003; Gustafsson and Gschwend, 1998; Middelburg et al., 1999; Lohmann et al., 2009
Annual Riverine Export Fluxes to also be Plotted
	OC (Tg C / year) [ = 0.001 Pg C / year ]				BC/OC (%)		BC (Tg C / year) [ = 0.001 Pg C / year]				OC Info Source	BC Info Source
	Central	Uncertainty Range			Central	Uncertainty Range	Central	Uncertainty Range
Riverine Export: Particulates	157	107-231			0.16	15-17%	25	16-39			Galy et al., 2015	Coppola et al., 2018 - range expanded slightly to deal with st. dev. in BC/OC ratios
Riverine Export: Dissolved	205	184-226			0.088	6.6-10.9%	18	14.1-21.9			Dai et al., 2012	This study, Jaffe et al. 2013
REFERENCES
Bongiorno, G. et al. Sensitivity of labile carbon fractions to tillage and organic matter management and their potential as comprehensive soil quality indicators across pedoclimatic conditions in Europe. Ecol. Indic. 99, 38–50 (2019).
Ciais, P. et al. Carbon and Other Biogeochemical Cycles. in Climate Change 2013: The Physical Science Basis. Contribution of Working Group I to the Fifth Assessment Report of the Intergovernmental Panel on Climate Change (ed. Intergovernmental Panel on Climate Change) 465–570 (Cambridge University Press, 2013). doi:10.1017/CBO9781107415324.015
Cole, J. J. et al. Plumbing the global carbon cycle: Integrating inland waters into the terrestrial carbon budget. Ecosystems 10, 171–184 (2007).
Coppola, A. I. & Druffel, E. R. M. Cycling of black carbon in the ocean. Geophys. Res. Lett. 43, 4477–4482 (2016).
Coppola, A. I. et al. Global-scale evidence for the refractory nature of riverine black carbon. Nat. Geosci. 11, 584–588 (2018).
Coppola, A. I., Ziolkowski, L. A., Masiello, C. A. & Druffel, E. R. M. Aged black carbon in marine sediments and sinking particles. Geophys. Res. Lett. 41, 2427–2433 (2014).
Dai, M., Yin, Z., Meng, F., Liu, Q. & Cai, W.-J. Spatial distribution of riverine DOC inputs to the ocean: an updated global synthesis. Curr. Opin. Environ. Sustain. 4, 170–178 (2012).
Dittmar, T. & Paeng, J. A heat-induced molecular signature in marine dissolved organic matter. Nat. Geosci. 2, 175–179 (2009).
Friedlingstein, P. et al. Global Carbon Budget 2019. Earth Syst. Sci. Data 11, 1783–1838 (2019).
Galy, V., Peucker-Ehrenbrink, B. & Eglinton, T. Global carbon export from the terrestrial biosphere controlled by erosion. Nature 521, 204–207 (2015).
Gustafsson, O. & Gschwend, P. M. The flux of black carbon to surface sediments on the New England continental shelf. Geochim. Cosmochim. Acta 62, 465–472 (1998).
Hansell, D. A., Craig A. Carlson, Daniel J. Repeta & Reiner Schlitzer. Dissolved organic matter in the ocean: a controversy stimulates new insights. Oceanography 22, 202–211 (2009).
Honjo, S., Manganini, S. J., Krishfield, R. A. & Francois, R. Particulate organic carbon fluxes to the ocean interior and factors controlling the biological pump: A synthesis of global sediment trap programs since 1983. Prog. Oceanogr. 76, 217–285 (2008).
Jaffé, R. et al. Global charcoal mobilization from soils via dissolution and riverine transport to the oceans. Science 340, 345–7 (2013).
Lohmann, R. et al. Fluxes of soot black carbon to South Atlantic sediments. Glob Biogeochem Cycle 23, 13 (2009).
Masiello, C. A. & Druffel, E. R. M. Black Carbon in Deep-Sea Sediments. Science (80-. ). 280, 1911–1913 (1998).
Masiello, C. A. & Druffel, E. R. M. Organic and black carbon 13 C and 14 C through the Santa Monica Basin sediment oxic-anoxic transition. 30, 3–6 (2003).
Middelburg, J. J., Nieuwenhuize, J. & van Breugel, P. Black carbon in marine sediments. Mar. Chem. 65, 245–252 (1999).
Reisser, M., Purves, R. S., Schmidt, M. W. I. & Abiven, S. Pyrogenic Carbon in Soils: A Literature-Based Inventory and a Global Estimation of Its Content in Soil Organic Carbon and Stocks. Front. Earth Sci. 4, 1–14 (2016).
Textor, C. et al. Analysis and quantification of the diversities of aerosol life cycles within AeroCom. Atmos. Chem. Phys. 6, 1777–1813 (2006).
Tranvik, L. J. et al. Lakes and impoundments as regulators of carbon cycling and climate. Limnol. Oceanogr. 54, 2298–2314 (2009).
Verardo, D. J. & Ruddiman., W. F. Late Pleistocene charcoal in tropical Atlantic deep-sea sediments: climatic and geochemical significance. Geology 24, 855–857 (1996).
